# Supplementary material for: The co-crystal structure of Cbl-b and a small-molecule inhibitor reveals the mechanism of Cbl-b inhibition
Source: Commun Biol. 2023 Dec 16;6:1272. doi: 10.1038/s42003-023-05655-8 (PMC10725504; doi:10.1038/s42003-023-05655-8)
Supplement: Supplementary file 3 — Supplementary Data 1 [file 42003_2023_5655_MOESM3_ESM.xlsx]

## Sheet: Figure1_DSF
TKBD-LHR-RING_Figure 1A				Full-length_Figure 1B							TKBD-LHR-RING_Figure 1C				Full-length_Figure 1D
	Normalized intensities at C7683 Concentrations				Normalized intensities at C7683 Concentration					C7683 Concentration (µM)	ΔTm (˚C)				ΔTm (˚C)
Temperature (˚C)	3 µM	0 µM		Temperature (˚C)	3 µM	0 µM				0	0.31599	0.40841	0.3133		0.09624	0.58124	0.51637
40	0.699083	1.6905		40	0.983865	0.62922				0.048828	0.53701	0.91264	0.91086		1.23793	1.55596	1.01419
40.5	0.699083	1.93892		40.5	0.649351	0.445058				0.097656	0.86253	1.10064	0.65621		1.10174	4.13074	1.05981
41	1.04862	2.35094		41	0.767414	0.62922				0.195313	1.56213	2.26085	1.30653		7.26295	7.79669	3.22812
41.5	1.31272	2.5206		41.5	0.137741	0.997545				0.390625	3.13138	6.04857	1.9293		8.46117	9.67501	7.35582
42	1.46808	3.10228		42	0.039355	1.01289				0.78125	7.79346	8.07042	7.41155		10.5619	10.9182	9.98108
42.5	1.9652	3.67184		42.5	0.452578	1.4426				1.5625	8.92514	8.79749	8.74005		11.3616	11.4841	10.8501
43	2.17493	4.2111		43	-0.1771	1.71885				3.125	10.4701	9.76042	9.97978		12.5315	12.2027	12.2157
43.5	2.76526	4.94426		43.5	0.236128	2.51688				6.25	10.9831	9.64954	10.9439		12.6232	13.2581	13.051
44	3.16918	5.51987		44	0.137741	3.13076				12.5	12.4386	12.2775	12.7003		14.286	13.9096	14.4543
44.5	3.61193	6.58022		44.5	0	3.39165				25	12.3379	13.4942	13.7757		14.6657	15.3819	15.1388
45	4.16343	7.56786		45	0.550964	4.00552				50	14.6936	14.0964	15.1849		16.1336	16.209	16.4777
45.5	4.93242	8.6888		45.5	0.354191	4.92633				100	15.4592	16.7651	18.0216		16.6894	17.1301	17.3202
46	5.38294	10.0036		46	0.570641	5.72437
46.5	6.22184	11.3851		46.5	0.865801	6.3229
47	6.68013	13.1605		47	0.787092	7.32044
47.5	7.5501	15.2751		47.5	1.35773	8.50215
48	8.04723	17.6866		48	1.45612	9.74524
48.5	8.6997	20.4435		48.5	1.33806	10.8963
49	9.11139	23.1217		49	1.45612	11.8938
49.5	9.95029	27.5873		49.5	1.98741	13.8429
50	10.6183	31.9983		50	1.67257	16.0835
50.5	11.2164	37.1365		50.5	2.22353	18.2167
51	12.1485	43.1471		51	2.95159	20.4113
51.5	12.7777	49.8788		51.5	2.99095	23.8336
52	13.5156	57.2952		52	3.52223	26.9337
52.5	14.6963	64.7782		52.5	3.97481	30.9853
53	15.4731	72.128		53	4.05352	35.4972
53.5	16.1799	79.4413		53.5	4.17159	40.93
54	16.9411	85.7974		54	4.62416	46.6544
54.5	18.0985	90.9355		54.5	5.27351	52.9926
55	19.2792	95.2739		55	5.1948	59.6378
55.5	20.522	98.0368		55.5	6.47383	66.2983
56	21.5473	99.3396		56	6.61157	72.9589
56.5	22.8056	99.7879		56.5	6.94608	78.1308
57	24.7553	100		57	7.91027	84.6992
57.5	26.2467	99.1457		57.5	8.00866	89.3033
58	28.1498	98.4246		58	8.69736	93.2474
58.5	30.0218	97.8369		58.5	9.58284	96.8539
59	32.321	96.9826		59	10.3306	98.1584
59.5	34.7522	95.9464		59.5	10.9012	99.2634
60	37.7816	94.8922		60	11.6293	100
60.5	41.5877	93.7652		60.5	12.1999	99.0945
61	45.3938	92.9532		61	14.0299	98.6034
61.5	49.9146	91.8808		61.5	15.2302	97.8054
62	55.0412	90.9355		62	17.0799	96.1019
62.5	60.696	89.5056		62.5	18.9099	94.9048
63	66.677	88.2513		63	21.0154	93.9994
63.5	72.4406	87.294		63.5	24.085	92.5261
64	78.7479	85.9852		64	27.2137	91.9429
64.5	83.8279	85.1248		64.5	30.6966	90.5156
65	88.9856	83.7918		65	34.6517	89.0424
65.5	92.5742	82.5739		65.5	38.8233	87.7686
66	96.3958	81.2106		66	43.9787	86.4948
66.5	98.4076	79.8958		66.5	49.8623	85.0675
67	99.4174	78.4113		67	55.2735	84.1007
67.5	100	77.4115		67.5	62.1606	81.7219
68	99.767	75.6968		68	68.3392	80.8011
68.5	99.029	74.6001		68.5	74.1834	79.2511
69	97.6542	72.9338		69	80.1063	77.9466
69.5	95.9919	71.619		69.5	85.4388	76.4273
70	94.7491	70.4314		70	90.2007	74.5242
70.5	93.3898	69.4014		70.5	94.3329	73.7109
71	91.5178	67.9956		71	96.7729	71.6851
71.5	89.9487	66.9111		71.5	98.7407	70.6108
72	88.3719	65.3781		72	99.5277	69.5672
72.5	86.3912	64.1299		72.5	100	67.5414
73	84.9309	62.5182		73	98.8194	66.2063
73.5	83.424	61.6517		73.5	98.2684	64.5948
74	81.3889	60.4823		74	97.2255	63.9042
74.5	79.5712	58.7494		74.5	95.2578	62.2928
75	78.0721	57.477		75	93.8016	60.2056

## Sheet: Figure2A-D_Supp.Figure2_SPR
TKBD-LHR-RING									Full-length									RING Domain
Sensorgram-Raw data_Figure 2A				Steady State-Raw Data_Figure 2C					Sensorgram-Raw data_Figure 2B				Steady State-Raw Data_Figure 2D					Sensorgram-Raw data_Supp.Figure 2A				Steady State-Raw Data_Supp.Figure 2B
Time (s)	Response Units	Fitted Cycle		Compound (M)	Steady state data	Steady state data			Time (s)	Response Units	Fitted Cycle		Compound (M)	Steady state data	Steady state data			Time (s)	Response Units	Fitted Cycle		Compound (M)	Steady state data	Steady state data
-60.096	-0.0742188	0		2.47e-08	3.55829				-60.052	-0.08398	0		1.23e-08	3.9416				-59.548	-0.03857	0		1.23e-08	-1.26309
-59.996	-0.0683601	0		7.41e-08	12.053				-59.952	-0.03906	0		3.7e-08	8.41504				-59.448	-0.05029	0		3.7e-08	-1.7507
-59.896	-0.106445	0		2.22e-07	24.6272				-59.852	0.071289	0		1.11e-07	10.2985				-59.348	-0.06201	0		1.11e-07	-1.45818
-59.796	-0.0708008	0		6.67e-07	30.2128				-59.752	0.126952	0		3.33e-07	20.5135				-59.248	-0.06201	0		3.33e-07	-2.9656
-59.696	-0.061524	0		2e-06	31.3536				-59.652	0.136719	0		1e-06	25.9844				-59.148	-0.06201	0		1e-06	-4.48642
-59.596	-0.074707	0							-59.552	0.134766	0							-59.048	-0.05029	0
-59.496	-0.0327148	0		2.47e-08		3.13346			-59.452	0.128906	0		1.23e-08		4.57687			-58.948	-0.00439	0		1.23e-08		-1.31256
-59.396	-0.0327148	0		4.46e-08		8.26255			-59.352	0.128906	0		2.23e-08		5.54742			-58.848	-0.02661	0		2.23e-08		-1.37033
-59.296	-0.0332031	0		6.46e-08		11.9177			-59.252	0.121094	0		3.23e-08		6.45241			-58.748	-0.06226	0		3.23e-08		-1.42719
-59.196	-0.0429691	0		8.45e-08		14.6545			-59.152	0.121094	0		4.23e-08		7.29827			-58.648	-0.06177	0		4.23e-08		-1.48314
-59.096	-0.0517578	0		1.05e-07		16.7804			-59.052	0.128906	0		5.23e-08		8.09061			-58.548	-0.03589	0		5.23e-08		-1.53822
-58.996	-0.0541992	0		1.24e-07		18.4794			-58.952	0.136719	0		6.22e-08		8.83436			-58.448	-0.03882	0		6.22e-08		-1.59244
-58.896	-0.0424809	0		1.44e-07		19.8683			-58.852	0.130859	0		7.22e-08		9.53385			-58.348	-0.03076	0		7.22e-08		-1.64582
-58.796	-0.0537109	0		1.64e-07		21.025			-58.752	0.136719	0		8.22e-08		10.1929			-58.248	-0.01904	0		8.22e-08		-1.69838
-58.696	-0.0561524	0		1.84e-07		22.0032			-58.652	0.167969	0		9.22e-08		10.815			-58.148	-0.00879	0		9.22e-08		-1.75015
-58.596	-0.0566406	0		2.04e-07		22.8412			-58.552	0.179688	0		1.02e-07		11.403			-58.048	-0.02295	0		1.02e-07		-1.80113
-58.496	-0.0727535	0		2.24e-07		23.5672			-58.452	0.177734	0		1.12e-07		11.9598			-57.948	0.000488	0		1.12e-07		-1.85134
-58.396	-0.0541992	0		2.44e-07		24.2023			-58.352	0.1875	0		1.22e-07		12.4878			-57.848	0.000488	0		1.22e-07		-1.90081
-58.296	-0.0541992	0		2.64e-07		24.7624			-58.252	0.199219	0		1.32e-07		12.9891			-57.748	0.00464	0		1.32e-07		-1.94955
-58.196	-0.0537109	0		2.84e-07		25.2602			-58.152	0.201172	0		1.42e-07		13.4657			-57.648	0.020508	0		1.42e-07		-1.99758
-58.096	-0.0517578	0		3.04e-07		25.7054			-58.052	0.210938	0		1.52e-07		13.9194			-57.548	0.0083	0		1.52e-07		-2.0449
-57.996	-0.0429691	0		3.24e-07		26.1061			-57.952	0.203125	0		1.62e-07		14.3518			-57.448	0.0083	0		1.62e-07		-2.09154
-57.896	-0.0517578	0		3.44e-07		26.4685			-57.852	0.207031	0		1.72e-07		14.7644			-57.348	0.0083	0		1.72e-07		-2.13752
-57.796	-0.0541992	0		3.64e-07		26.7979			-57.752	0.216797	0		1.82e-07		15.1584			-57.248	0.000488	0		1.82e-07		-2.18283
-57.696	-0.0541992	0		3.84e-07		27.0986			-57.652	0.212891	0		1.92e-07		15.5352			-57.148	0.012207	0		1.92e-07		-2.22751
-57.596	-0.0541992	0		4.04e-07		27.3742			-57.552	0.21875	0		2.02e-07		15.8959			-57.048	0.012207	0		2.02e-07		-2.27156
-57.496	-0.0463867	0		4.24e-07		27.6277			-57.452	0.216797	0		2.12e-07		16.2413			-56.948	0.012207	0		2.12e-07		-2.315
-57.396	-0.0463867	0		4.44e-07		27.8617			-57.352	0.214844	0		2.22e-07		16.5726			-56.848	0.0083	0		2.22e-07		-2.35783
-57.296	-0.0458984	0		4.64e-07		28.0783			-57.252	0.222656	0		2.32e-07		16.8905			-56.748	0.0022	0		2.32e-07		-2.40007
-57.196	-0.0371097	0		4.84e-07		28.2795			-57.152	0.230469	0		2.42e-07		17.1958			-56.648	-0.00342	0		2.42e-07		-2.44174
-57.096	-0.0458984	0		5.04e-07		28.4667			-57.052	0.246094	0		2.52e-07		17.4894			-56.548	-0.00342	0		2.52e-07		-2.48284
-56.996	-0.0371097	0		5.24e-07		28.6415			-56.952	0.244141	0		2.62e-07		17.7717			-56.448	0.00415	0		2.62e-07		-2.52339
-56.896	-0.0463867	0		5.43e-07		28.8049			-56.852	0.238281	0		2.72e-07		18.0435			-56.348	-0.00708	0		2.72e-07		-2.5634
-56.796	-0.0463867	0		5.63e-07		28.9582			-56.752	0.238282	0		2.82e-07		18.3054			-56.248	0.0083	0		2.82e-07		-2.60287
-56.696	-0.0463867	0		5.83e-07		29.1021			-56.652	0.255859	0		2.92e-07		18.5578			-56.148	0.015869	0		2.92e-07		-2.64182
-56.596	-0.0458984	0		6.03e-07		29.2375			-56.552	0.269531	0		3.02e-07		18.8014			-56.048	0.012207	0		3.02e-07		-2.68026
-56.496	-0.0444336	0		6.23e-07		29.3652			-56.452	0.275391	0		3.12e-07		19.0365			-55.948	0.0061	0		3.12e-07		-2.7182
-56.396	-0.0444339	0		6.43e-07		29.4858			-56.352	0.269531	0		3.22e-07		19.2635			-55.848	0.000488	0		3.22e-07		-2.75565
-56.296	-0.0522461	0		6.63e-07		29.5999			-56.252	0.273438	0		3.32e-07		19.4829			-55.748	0.000488	0		3.32e-07		-2.79262
-56.196	-0.0517578	0		6.83e-07		29.708			-56.152	0.285156	0		3.42e-07		19.6951			-55.648	0.000488	0		3.42e-07		-2.82911
-56.096	-0.0410156	0		7.03e-07		29.8105			-56.052	0.289063	0		3.52e-07		19.9004			-55.548	0.000488	0		3.52e-07		-2.86514
-55.996	-0.0498044	0		7.23e-07		29.9079			-55.952	0.285156	0		3.62e-07		20.0992			-55.448	0.000488	0		3.62e-07		-2.90072
-55.896	-0.0410164	0		7.43e-07		30.0005			-55.852	0.294922	0		3.71e-07		20.2917			-55.348	0.000488	0		3.71e-07		-2.93585
-55.796	-0.0620117	0		7.63e-07		30.0887			-55.752	0.300782	0		3.81e-07		20.4782			-55.248	-0.00562	0		3.81e-07		-2.97054
-55.696	-0.0502934	0		7.83e-07		30.1729			-55.652	0.304688	0		3.91e-07		20.6591			-55.148	-0.01123	0		3.91e-07		-3.0048
-55.596	-0.0620117	0		8.03e-07		30.2531			-55.552	0.316406	0		4.01e-07		20.8345			-55.048	-0.01538	0		4.01e-07		-3.03864
-55.496	-0.0639648	0		8.23e-07		30.3299			-55.452	0.298828	0		4.11e-07		21.0047			-54.948	-0.01294	0		4.11e-07		-3.07206
-55.396	-0.0634766	0		8.43e-07		30.4032			-55.352	0.283203	0		4.21e-07		21.17			-54.848	-0.01343	0		4.21e-07		-3.10508
-55.296	-0.0522461	0		8.63e-07		30.4735			-55.252	0.28125	0		4.31e-07		21.3305			-54.748	-0.01904	0		4.31e-07		-3.1377
-55.196	-0.0522461	0		8.83e-07		30.5408			-55.152	0.271484	0		4.41e-07		21.4865			-54.648	-0.01904	0		4.41e-07		-3.16993
-55.096	-0.0449219	0		9.03e-07		30.6054			-55.052	0.277344	0		4.51e-07		21.6381			-54.548	-0.03076	0		4.51e-07		-3.20177
-54.996	-0.0629879	0		9.23e-07		30.6674			-54.952	0.277344	0		4.61e-07		21.7856			-54.448	-0.00732	0		4.61e-07		-3.23323
-54.896	-0.0424805	0		9.43e-07		30.7269			-54.852	0.28125	0		4.71e-07		21.929			-54.348	-0.01294	0		4.71e-07		-3.26433
-54.796	-0.0424805	0		9.62e-07		30.7842			-54.752	0.269532	0		4.81e-07		22.0686			-54.248	-0.01343	0		4.81e-07		-3.29505
-54.696	-0.0424808	0		9.82e-07		30.8393			-54.652	0.255859	0		4.91e-07		22.2045			-54.148	-0.01294	0		4.91e-07		-3.32542
-54.596	-0.0507813	0		1e-06		30.8923			-54.552	0.246094	0		5.01e-07		22.3368			-54.048	-0.01953	0		5.01e-07		-3.35544
-54.496	-0.0537109	0		1.02e-06		30.9434			-54.452	0.251953	0		5.11e-07		22.4658			-53.948	-0.03076	0		5.11e-07		-3.38511
-54.396	-0.0502934	0		1.04e-06		30.9927			-54.352	0.261719	0		5.21e-07		22.5915			-53.848	-0.03687	0		5.21e-07		-3.41444
-54.296	-0.0537109	0		1.06e-06		31.0403			-54.252	0.246094	0		5.31e-07		22.714			-53.748	-0.04248	0		5.31e-07		-3.44344
-54.196	-0.0444336	0		1.08e-06		31.0862			-54.152	0.240234	0		5.41e-07		22.8334			-53.648	-0.03467	0		5.41e-07		-3.47211
-54.096	-0.0444336	0		1.1e-06		31.1306			-54.052	0.226563	0		5.51e-07		22.95			-53.548	-0.03882	0		5.51e-07		-3.50045
-53.996	-0.0444336	0		1.12e-06		31.1735			-53.952	0.232422	0		5.61e-07		23.0637			-53.448	-0.04663	0		5.61e-07		-3.52848
-53.896	-0.0444336	0		1.14e-06		31.215			-53.852	0.238281	0		5.71e-07		23.1747			-53.348	-0.04614	0		5.71e-07		-3.55619
-53.796	-0.0444336	0		1.16e-06		31.2551			-53.752	0.232422	0		5.81e-07		23.283			-53.248	-0.04248	0		5.81e-07		-3.5836
-53.696	-0.0444336	0		1.18e-06		31.294			-53.652	0.222656	0		5.91e-07		23.3889			-53.148	-0.04858	0		5.91e-07		-3.6107
-53.596	-0.0327148	0		1.2e-06		31.3316			-53.552	0.222656	0		6.01e-07		23.4923			-53.048	-0.04053	0		6.01e-07		-3.63751
-53.496	-0.0449222	0		1.22e-06		31.3681			-53.452	0.210938	0		6.11e-07		23.5933			-52.948	-0.05029	0		6.11e-07		-3.66403
-53.396	-0.0541992	0		1.24e-06		31.4035			-53.352	0.207031	0		6.21e-07		23.6921			-52.848	-0.03857	0		6.21e-07		-3.69025
-53.296	-0.0541992	0		1.26e-06		31.4378			-53.252	0.191407	0		6.31e-07		23.7886			-52.748	-0.03857	0		6.31e-07		-3.7162
-53.196	-0.0629891	0		1.28e-06		31.4711			-53.152	0.212891	0		6.41e-07		23.883			-52.648	-0.03857	0		6.41e-07		-3.74187
-53.096	-0.0834961	0		1.3e-06		31.5035			-53.052	0.201172	0		6.51e-07		23.9754			-52.548	-0.04468	0		6.51e-07		-3.76726
-52.996	-0.0834961	0		1.32e-06		31.5349			-52.952	0.208984	0		6.61e-07		24.0658			-52.448	-0.04248	0		6.61e-07		-3.79238
-52.896	-0.075195	0		1.34e-06		31.5655			-52.852	0.207031	0		6.71e-07		24.1542			-52.348	-0.05029	0		6.71e-07		-3.81724
-52.796	-0.065918	0		1.36e-06		31.5952			-52.752	0.199219	0		6.81e-07		24.2408			-52.248	-0.03638	0		6.81e-07		-3.84184
-52.696	-0.0541997	0		1.38e-06		31.624			-52.652	0.183594	0		6.91e-07		24.3255			-52.148	-0.03491	0		6.91e-07		-3.86617
-52.596	-0.0664063	0		1.4e-06		31.6521			-52.552	0.179688	0		7.01e-07		24.4085			-52.048	-0.03857	0		7.01e-07		-3.89026
-52.496	-0.0756836	0		1.42e-06		31.6795			-52.452	0.167969	0		7.11e-07		24.4898			-51.948	-0.03442	0		7.11e-07		-3.9141
-52.396	-0.0678714	0		1.44e-06		31.7061			-52.352	0.167969	0		7.21e-07		24.5695			-51.848	-0.03857	0		7.21e-07		-3.93769
-52.296	-0.0756843	0		1.46e-06		31.732			-52.252	0.179688	0		7.31e-07		24.6475			-51.748	-0.04272	0		7.31e-07		-3.96104
-52.196	-0.0947265	0		1.48e-06		31.7573			-52.152	0.181641	0		7.41e-07		24.724			-51.648	-0.02686	0		7.41e-07		-3.98416
-52.096	-0.0732422	0		1.5e-06		31.7819			-52.052	0.173828	0		7.51e-07		24.799			-51.548	-0.02295	0		7.51e-07		-4.00703
-51.996	-0.074707	0		1.52e-06		31.806			-51.952	0.173828	0		7.61e-07		24.8725			-51.448	-0.03296	0		7.61e-07		-4.02968
-51.896	-0.0546875	0		1.54e-06		31.8294			-51.852	0.175781	0		7.71e-07		24.9446			-51.348	-0.04614	0		7.71e-07		-4.0521
-51.796	-0.0639648	0		1.56e-06		31.8522			-51.752	0.158203	0		7.81e-07		25.0154			-51.248	-0.04272	0		7.81e-07		-4.0743
-51.696	-0.0634765	0		1.58e-06		31.8745			-51.652	0.164063	0		7.9e-07		25.0848			-51.148	-0.03442	0		7.9e-07		-4.09628
-51.596	-0.0605469	0		1.6e-06		31.8963			-51.552	0.194336	0		8e-07		25.1528			-51.048	-0.03076	0		8e-07		-4.11804
-51.496	-0.0239258	0		1.62e-06		31.9175			-51.452	0.197266	0		8.1e-07		25.2197			-50.948	-0.03076	0		8.1e-07		-4.13958
-51.396	-0.0517575	0		1.64e-06		31.9383			-51.352	0.205078	0		8.2e-07		25.2853			-50.848	-0.02661	0		8.2e-07		-4.16092
-51.296	-0.0336914	0		1.66e-06		31.9586			-51.252	0.194336	0		8.3e-07		25.3497			-50.748	-0.03271	0		8.3e-07		-4.18205
-51.196	-0.0229496	0		1.68e-06		31.9784			-51.152	0.1875	0		8.4e-07		25.4129			-50.648	-0.03687	0		8.4e-07		-4.20297
-51.096	-0.0141602	0		1.7e-06		31.9978			-51.052	0.208984	0		8.5e-07		25.475			-50.548	-0.03638	0		8.5e-07		-4.22369
-50.996	0.00586	0		1.72e-06		32.0167			-50.952	0.210938	0		8.6e-07		25.536			-50.448	-0.02661	0		8.6e-07		-4.24421
-50.896	-0.00586	0		1.74e-06		32.0353			-50.852	0.210938	0		8.7e-07		25.5959			-50.348	-0.03931	0		8.7e-07		-4.26454
-50.796	-0.00684	0		1.76e-06		32.0534			-50.752	0.222656	0		8.8e-07		25.6548			-50.248	-0.04199	0		8.8e-07		-4.28467
-50.696	0.0263664	0		1.78e-06		32.0711			-50.652	0.25	0		8.9e-07		25.7127			-50.148	-0.02466	0		8.9e-07		-4.30462
-50.596	0.0820313	0		1.8e-06		32.0885			-50.552	0.277344	0		9e-07		25.7695			-50.048	-0.01343	0		9e-07		-4.32437
-50.496	0.00244	0		1.82e-06		32.1055			-50.452	0.286133	0		9.1e-07		25.8254			-49.948	-0.0354	0		9.1e-07		-4.34394
-50.396	-0.315911	0		1.84e-06		32.1221			-50.352	0.116211	0		9.2e-07		25.8804			-49.848	-0.05811	0		9.2e-07		-4.36333
-50.296	0.106951	0		1.86e-06		32.1384			-50.252	-0.2207	0		9.3e-07		25.9344			-49.748	-0.052	0		9.3e-07		-4.38253
-50.196	-0.0727429	0		1.88e-06		32.1544			-50.152	-0.49121	0		9.4e-07		25.9876			-49.648	-0.05859	0		9.4e-07		-4.40156
-50.096	-0.0913086	0		1.9e-06		32.17			-50.052	-0.45215	0		9.5e-07		26.0398			-49.548	-0.08374	0		9.5e-07		-4.42042
-49.996	0.00488	0		1.92e-06		32.1853			-49.952	-0.21777	0		9.6e-07		26.0913			-49.448	-0.0769	0		9.6e-07		-4.4391
-49.896	-0.0312549	0		1.94e-06		32.2004			-49.852	0.021484	0		9.7e-07		26.1418			-49.348	-0.06836	0		9.7e-07		-4.45761
-49.796	-0.0424836	0		1.96e-06		32.2151			-49.752	0.313477	0		9.8e-07		26.1916			-49.248	-0.06494	0		9.8e-07		-4.47595
-49.696	-0.0346722	0		1.98e-06		32.2295			-49.652	0.462891	0		9.9e-07		26.2406			-49.148	0.064691	0		9.9e-07		-4.49413
-49.596	-0.0859375	0		2e-06		32.2437			-49.552	0.450198	0		1e-06		26.2888			-49.048	0.173096	0		1e-06		-4.51215
-49.496	-0.0957031	0							-49.452	0.40332	0							-48.948	0.224365	0
-49.396	-0.117191	0							-49.352	0.388672	0							-48.848	0.217773	0
-49.296	-0.138187	0							-49.252	0.376953	0							-48.748	0.088378	0
-49.196	-0.197268	0							-49.152	0.357422	0							-48.648	-0.07055	0
-49.096	-0.255859	0							-49.052	0.337893	0							-48.548	-0.12207	0
-48.996	-0.273438	0							-48.952	0.348633	0							-48.448	-0.10425	0
-48.896	-0.244629	0							-48.852	0.378906	0							-48.348	-0.07764	0
-48.796	-0.226075	0							-48.752	0.392578	0							-48.248	-0.08789	0
-48.696	-0.211426	0							-48.652	0.381836	0							-48.148	-0.10473	0
-48.596	-0.194824	0							-48.552	0.333009	0							-48.048	-0.09497	0
-48.496	-0.193848	0							-48.452	0.30957	0							-47.948	-0.08936	0
-48.396	-0.174317	0							-48.352	0.283203	0							-47.848	-0.09961	0
-48.296	-0.152343	0							-48.252	0.277344	0							-47.748	-0.10718	0
-48.196	-0.115235	0							-48.152	0.296875	0							-47.648	-0.1167	0
-48.096	-0.111816	0							-48.052	0.291016	0							-47.548	-0.13916	0
-47.996	-0.0927734	0							-47.952	0.296875	0							-47.448	-0.16943	0
-47.896	-0.0834961	0							-47.852	0.304688	0							-47.348	-0.16162	0
-47.796	-0.0834961	0							-47.752	0.296875	0							-47.248	-0.16357	0
-47.696	-0.0654294	0							-47.652	0.308594	0							-47.148	-0.15357	0
-47.596	-0.0463867	0							-47.552	0.308594	0							-47.048	-0.14795	0
-47.496	-0.0454102	0							-47.452	0.310547	0							-46.948	-0.14014	0
-47.396	-0.0126953	0							-47.352	0.326172	0							-46.848	-0.13599	0
-47.296	-0.00342	0							-47.252	0.339844	0							-46.748	-0.12207	0
-47.196	0.00439	0							-47.152	0.351563	0							-46.648	-0.11646	0
-47.096	0.00342	0							-47.052	0.351563	0							-46.548	-0.10474	0
-46.996	-0.0175781	0							-46.952	0.333984	0							-46.448	-0.10278	0
-46.896	-0.0341789	0							-46.852	0.332031	0							-46.348	-0.09302	0
-46.796	-0.0136719	0							-46.752	0.349609	0							-46.248	-0.08936	0
-46.696	-0.0224605	0							-46.652	0.347656	0							-46.148	-0.08936	0
-46.596	-0.0117188	0							-46.552	0.351563	0							-46.048	-0.08936	0
-46.496	-0.0224609	0							-46.452	0.333984	0							-45.948	-0.08521	0
-46.396	-0.0131839	0							-46.352	0.3125	0							-45.848	-0.07544	0
-46.296	-0.0136719	0							-46.252	0.308594	0							-45.748	-0.06982	0
-46.196	-0.0156253	0							-46.152	0.304688	0							-45.648	-0.06982	0
-46.096	-0.0244141	0							-46.052	0.296875	0							-45.548	-0.06982	0
-45.996	-0.015625	0							-45.952	0.283203	0							-45.448	-0.06372	0
-45.896	-0.0249023	0							-45.852	0.279297	0							-45.348	-0.05811	0
-45.796	-0.0131836	0							-45.752	0.277344	0							-45.248	-0.04639	0
-45.696	-0.0136719	0							-45.652	0.263672	0							-45.148	-0.05811	0
-45.596	-0.0229492	0							-45.552	0.261719	0							-45.048	-0.05396	0
-45.496	-0.0151367	0							-45.452	0.259766	0							-44.948	-0.05029	0
-45.396	-0.0268555	0							-45.352	0.238281	0							-44.848	-0.06201	0
-45.296	-0.0268555	0							-45.252	0.21875	0							-44.748	-0.06812	0
-45.196	-0.0273441	0							-45.152	0.205078	0							-44.648	-0.07788	0
-45.096	-0.043457	0							-45.052	0.19336	0							-44.548	-0.07129	0
-44.996	-0.00586	0							-44.952	0.179688	0							-44.448	-0.06201	0
-44.896	-0.0268555	0							-44.852	0.179688	0							-44.348	-0.06201	0
-44.796	-0.0273437	0							-44.752	0.181641	0							-44.248	-0.06201	0
-44.696	-0.032227	0							-44.652	0.175781	0							-44.148	-0.04419	0
-44.596	-0.0268555	0							-44.552	0.164063	0							-44.048	-0.03442	0
-44.496	-0.0273438	0							-44.452	0.160156	0							-43.948	-0.02637	0
-44.396	-0.0356445	0							-44.352	0.144531	0							-43.848	-0.01343	0
-44.296	-0.0136719	0							-44.252	0.154297	0							-43.748	-0.00879	0
-44.196	-0.0151367	0							-44.152	0.160156	0							-43.648	0.000488	0
-44.096	-0.0151367	0							-44.052	0.140625	0							-43.548	0.00659	0
-43.996	-0.0229492	0							-43.952	0.144531	0							-43.448	0.012207	0
-43.896	-0.0146484	0							-43.852	0.136719	0							-43.348	0.016357	0
-43.796	-0.0136716	0							-43.752	0.132813	0							-43.248	0.02002	0
-43.696	-0.0273444	0							-43.652	0.117188	0							-43.148	0.02002	0
-43.596	-0.0444336	0							-43.552	0.115235	0							-43.048	0.012207	0
-43.496	-0.0322266	0							-43.452	0.109375	0							-42.948	0.013916	0
-43.396	-0.0234379	0							-43.352	0.101563	0							-42.848	0.0083	0
-43.296	-0.0327148	0							-43.252	0.09375	0							-42.748	-0.00342	0
-43.196	-0.0327145	0							-43.152	0.085938	0							-42.648	0.00269	0
-43.096	-0.0244141	0							-43.052	0.095703	0							-42.548	0.00415	0
-42.996	-0.015625	0							-42.952	0.099609	0							-42.448	-0.00317	0
-42.896	-0.0249026	0							-42.852	0.095703	0							-42.348	0.000488	0
-42.796	-0.0327148	0							-42.752	0.076172	0							-42.248	-0.00513	0
-42.696	-0.0327148	0							-42.652	0.070313	0							-42.148	0.00464	0
-42.596	-0.0327148	0							-42.552	0.054688	0							-42.048	0.00415	0
-42.496	-0.0322266	0							-42.452	0.039063	0							-41.948	0.00464	0
-42.396	-0.015625	0							-42.352	0.050781	0							-41.848	0.00269	0
-42.296	-0.0244137	0							-42.252	0.050781	0							-41.748	0.0083	0
-42.196	-0.00342	0							-42.152	0.050781	0							-41.648	0.000489	0
-42.096	-0.0151367	0							-42.052	0.050781	0							-41.548	0.000488	0
-41.996	-0.0151367	0							-41.952	0.044922	0							-41.448	-0.01123	0
-41.896	-0.0224609	0							-41.852	0.039063	0							-41.348	-0.00513	0
-41.796	-0.0131833	0							-41.752	0.044922	0							-41.248	-0.01172	0
-41.696	-0.00537	0							-41.652	0.050781	0							-41.148	-0.01685	0
-41.596	-0.0136719	0							-41.552	0.044922	0							-41.048	0.000488	0
-41.496	-0.0234375	0							-41.452	0.050781	0							-40.948	-0.00366	0
-41.396	-0.0327148	0							-41.352	0.035156	0							-40.848	-0.01514	0
-41.296	-0.0327148	0							-41.252	0.023438	0							-40.748	-0.03296	0
-41.196	-0.0327153	0							-41.152	0.03125	0							-40.648	-0.03442	0
-41.096	-0.0444336	0							-41.052	0.060546	0							-40.548	-0.03076	0
-40.996	-0.0439453	0							-40.952	0.050781	0							-40.448	-0.01294	0
-40.896	-0.0351563	0							-40.852	0.056641	0							-40.348	-0.00732	0
-40.796	-0.0439453	0							-40.752	0.039063	0							-40.248	-0.01904	0
-40.696	-0.0341793	0							-40.652	0.039063	0							-40.148	-0.03076	0
-40.596	-0.0253906	0							-40.552	0.039063	0							-40.048	-0.03076	0
-40.496	-0.034668	0							-40.452	0.039063	0							-39.948	-0.02466	0
-40.396	-0.0424805	0							-40.352	0.035156	0							-39.848	-0.00732	0
-40.296	-0.0424805	0							-40.252	0.042969	0							-39.748	-0.00732	0
-40.196	-0.0424805	0							-40.152	0.037109	0							-39.648	-0.00732	0
-40.096	-0.0424805	0							-40.052	0.03125	0							-39.548	-0.02686	0
-39.996	-0.0541992	0							-39.952	0.033203	0							-39.448	-0.02271	0
-39.896	-0.0654297	0							-39.852	0.027344	0							-39.348	-0.03687	0
-39.796	-0.0561524	0							-39.752	0.027344	0							-39.248	-0.03076	0
-39.696	-0.056641	0							-39.652	0.03125	0							-39.148	-0.03491	0
-39.596	-0.0732422	0							-39.552	0.039063	0							-39.048	-0.03247	0
-39.496	-0.0644531	0							-39.452	0.03125	0							-38.948	-0.02271	0
-39.396	-0.0732422	0							-39.352	0.035156	0							-38.848	-0.02661	0
-39.296	-0.0639648	0							-39.252	0.042969	0							-38.748	-0.0271	0
-39.196	-0.0634762	0							-39.152	0.046875	0							-38.648	-0.02515	0
-39.096	-0.0541992	0							-39.052	0.054688	0							-38.548	-0.03076	0
-38.996	-0.046875	0							-38.952	0.044922	0							-38.448	-0.03076	0
-38.896	-0.0561524	0							-38.852	0.039063	0							-38.348	-0.03076	0
-38.796	-0.056641	0							-38.752	0.039063	0							-38.248	-0.04053	0
-38.696	-0.0664066	0							-38.652	0.021484	0							-38.148	-0.04639	0
-38.596	-0.0756836	0							-38.552	0.023438	0							-38.048	-0.04834	0
-38.496	-0.0756836	0							-38.452	0.019531	0							-37.948	-0.05029	0
-38.396	-0.0830078	0							-38.352	0.03125	0							-37.848	-0.04419	0
-38.296	-0.0737305	0							-38.252	0.025391	0							-37.748	-0.05029	0
-38.196	-0.0737308	0							-38.152	0.027344	0							-37.648	-0.03442	0
-38.096	-0.0742188	0							-38.052	0.017578	0							-37.548	-0.03076	0
-37.996	-0.0839844	0							-37.952	0.019531	0							-37.448	-0.04248	0
-37.896	-0.0952148	0							-37.852	0.027344	0							-37.348	-0.04248	0
-37.796	-0.0952148	0							-37.752	0.027344	0							-37.248	-0.03638	0
-37.696	-0.0952148	0							-37.652	0.035156	0							-37.148	-0.03076	0
-37.596	-0.0947266	0							-37.552	0.019532	0							-37.048	-0.03491	0
-37.496	-0.0849609	0							-37.452	0.017578	0							-36.948	-0.02686	0
-37.396	-0.0751953	0							-37.352	0.035156	0							-36.848	-0.04053	0
-37.296	-0.065918	0							-37.252	0.044922	0							-36.748	-0.03638	0
-37.196	-0.0659183	0							-37.152	0.052734	0							-36.648	-0.03687	0
-37.096	-0.0639648	0							-37.052	0.058594	0							-36.548	-0.04053	0
-36.996	-0.0751953	0							-36.952	0.0625	0							-36.448	-0.03857	0
-36.896	-0.0664066	0							-36.852	0.056641	0							-36.348	-0.02881	0
-36.796	-0.0751949	0							-36.752	0.064453	0							-36.248	-0.03076	0
-36.696	-0.0541992	0							-36.652	0.070313	0							-36.148	-0.021	0
-36.596	-0.0541992	0							-36.552	0.066407	0							-36.048	-0.01489	0
-36.496	-0.065918	0							-36.452	0.060547	0							-35.948	-0.01733	0
-36.396	-0.0654297	0							-36.352	0.072266	0							-35.848	-0.00928	0
-36.296	-0.0566413	0							-36.252	0.060547	0							-35.748	-0.00732	0
-36.196	-0.0859379	0							-36.152	0.050781	0							-35.648	-0.00317	0
-36.096	-0.0957031	0							-36.052	0.050782	0							-35.548	0.000488	0
-35.996	-0.106934	0							-35.952	0.058594	0							-35.448	0.000488	0
-35.896	-0.106445	0							-35.852	0.058594	0							-35.348	-0.00366	0
-35.796	-0.10498	0							-35.752	0.058594	0							-35.248	-0.00928	0
-35.696	-0.104492	0							-35.652	0.0625	0							-35.148	-0.01294	0
-35.596	-0.0957031	0							-35.552	0.064453	0							-35.048	-0.00732	0
-35.496	-0.0966797	0							-35.452	0.066406	0							-34.948	-0.00732	0
-35.396	-0.0854496	0							-35.352	0.083984	0							-34.848	-0.02515	0
-35.296	-0.0854496	0							-35.252	0.085938	0							-34.748	-0.01709	0
-35.196	-0.084961	0							-35.152	0.089844	0							-34.648	-0.01709	0
-35.096	-0.0678711	0							-35.052	0.070314	0							-34.548	-0.02881	0
-34.996	-0.0673828	0							-34.952	0.082031	0							-34.448	-0.021	0
-34.896	-0.0585941	0							-34.852	0.082031	0							-34.348	-0.01685	0
-34.796	-0.0673828	0							-34.752	0.085938	0							-34.248	-0.01123	0
-34.696	-0.0581055	0							-34.652	0.082031	0							-34.148	-0.01538	0
-34.596	-0.0585938	0							-34.552	0.07422	0							-34.048	0.00293	0
-34.496	-0.0566406	0							-34.452	0.0625	0							-33.948	0.012207	0
-34.396	-0.0742191	0							-34.352	0.0625	0							-33.848	0.012207	0
-34.296	-0.0830078	0							-34.252	0.046875	0							-33.748	0.020019	0
-34.196	-0.0737305	0							-34.152	0.044922	0							-33.648	0.0083	0
-34.096	-0.0742188	0							-34.052	0.039063	0							-33.548	0.0022	0
-33.996	-0.0830078	0							-33.952	0.035156	0							-33.448	-0.00342	0
-33.896	-0.0742188	0							-33.852	0.027344	0							-33.348	-0.00342	0
-33.796	-0.0834961	0							-33.752	0.033203	0							-33.248	0.00269	0
-33.696	-0.0834961	0							-33.652	0.044922	0							-33.148	0.012451	0
-33.596	-0.0839844	0							-33.552	0.035157	0							-33.048	0.016113	0
-33.496	-0.0952148	0							-33.452	0.035156	0							-32.948	0.016113	0
-33.396	-0.0874023	0							-33.352	0.027344	0							-32.848	0.0083	0
-33.296	-0.0874023	0							-33.252	0.044922	0							-32.748	0.016113	0
-33.196	-0.0874023	0							-33.152	0.041016	0							-32.648	0.01001	0
-33.096	-0.0874023	0							-33.052	0.033203	0							-32.548	0.00439	0
-32.996	-0.0874023	0							-32.952	0.044922	0							-32.448	0.016113	0
-32.896	-0.0874023	0							-32.852	0.027344	0							-32.348	0.016113	0
-32.796	-0.0874024	0							-32.752	0.03125	0							-32.248	0.016113	0
-32.696	-0.0756839	0							-32.652	0.03125	0							-32.148	0.027832	0
-32.596	-0.0874023	0							-32.552	0.027344	0							-32.048	0.027832	0
-32.496	-0.0874023	0							-32.452	0.039063	0							-31.948	0.027832	0
-32.396	-0.0874023	0							-32.352	0.046875	0							-31.848	0.027832	0
-32.296	-0.0756836	0							-32.252	0.039063	0							-31.748	0.039551	0
-32.196	-0.0761719	0							-32.152	0.039063	0							-31.648	0.039551	0
-32.096	-0.0854492	0							-32.052	0.039063	0							-31.548	0.039551	0
-31.996	-0.0854494	0							-31.952	0.035156	0							-31.448	0.05127	0
-31.896	-0.097168	0							-31.852	0.027344	0							-31.348	0.05127	0
-31.796	-0.0976563	0							-31.752	0.027344	0							-31.248	0.05127	0
-31.696	-0.106934	0							-31.652	0.019531	0							-31.148	0.047119	0
-31.596	-0.0991211	0							-31.552	0.03125	0							-31.048	0.049561	0
-31.496	-0.0991212	0							-31.452	0.035156	0							-30.948	0.055176	0
-31.396	-0.106934	0							-31.352	0.03125	0							-30.848	0.056885	0
-31.296	-0.0957031	0							-31.252	0.039063	0							-30.748	0.05127	0
-31.196	-0.10498	0							-31.152	0.03125	0							-30.648	0.05127	0
-31.096	-0.10498	0							-31.052	0.03125	0							-30.548	0.043701	0
-30.996	-0.10498	0							-30.952	0.042969	0							-30.448	0.047363	0
-30.896	-0.10498	0							-30.852	0.03125	0							-30.348	0.047363	0
-30.796	-0.0927732	0							-30.752	0.039063	0							-30.248	0.047363	0
-30.696	-0.0820313	0							-30.652	0.025391	0							-30.148	0.047363	0
-30.596	-0.0913086	0							-30.552	0.019532	0							-30.048	0.047363	0
-30.496	-0.0917969	0							-30.452	0.019531	0							-29.948	0.035645	0
-30.396	-0.0927733	0							-30.352	0.025391	0							-29.848	0.035645	0
-30.296	-0.0839844	0							-30.252	0.03125	0							-29.748	0.035645	0
-30.196	-0.0932617	0							-30.152	0.03125	0							-29.648	0.041748	0
-30.096	-0.0932615	0							-30.052	0.039063	0							-29.548	0.047363	0
-29.996	-0.0834961	0							-29.952	0.039063	0							-29.448	0.059082	0
-29.896	-0.0834961	0							-29.852	0.039063	0							-29.348	0.043213	0
-29.796	-0.0751951	0							-29.752	0.039063	0							-29.248	0.057373	0
-29.696	-0.065918	0							-29.652	0.039063	0							-29.148	0.062988	0
-29.596	-0.0664065	0							-29.552	0.044922	0							-29.048	0.062988	0
-29.496	-0.0869139	0							-29.452	0.027344	0							-28.948	0.062988	0
-29.396	-0.0776367	0							-29.352	0.039063	0							-28.848	0.062988	0
-29.296	-0.0659179	0							-29.252	0.042969	0							-28.748	0.067139	0
-29.196	-0.0737305	0							-29.152	0.046875	0							-28.648	0.062988	0
-29.096	-0.0737305	0							-29.052	0.042969	0							-28.548	0.062988	0
-28.996	-0.0664063	0							-28.952	0.058594	0							-28.448	0.062988	0
-28.896	-0.0751951	0							-28.852	0.042969	0							-28.348	0.070801	0
-28.796	-0.0664065	0							-28.752	0.050781	0							-28.248	0.052979	0
-28.696	-0.0869137	0							-28.652	0.046875	0							-28.148	0.031738	0
-28.596	-0.065918	0							-28.552	0.054688	0							-28.048	0.045654	0
-28.496	-0.0659178	0							-28.452	0.082031	0							-27.948	0.05127	0
-28.396	-0.0546875	0							-28.352	0.074219	0							-27.848	0.05127	0
-28.296	-0.0639648	0							-28.252	0.085938	0							-27.748	0.039551	0
-28.196	-0.0634761	0							-28.152	0.085938	0							-27.648	0.039551	0
-28.096	-0.0444336	0							-28.052	0.085938	0							-27.548	0.035889	0
-27.996	-0.0449219	0							-27.952	0.085938	0							-27.448	0.047363	0
-27.896	-0.0541992	0							-27.852	0.09375	0							-27.348	0.047363	0
-27.796	-0.0424805	0							-27.752	0.103516	0							-27.248	0.039551	0
-27.696	-0.0498043	0							-27.652	0.097656	0							-27.148	0.0354	0
-27.596	-0.0332031	0							-27.552	0.091797	0							-27.048	0.031738	0
-27.496	-0.0556637	0							-27.452	0.085938	0							-26.948	0.031738	0
-27.396	-0.0463867	0							-27.352	0.097656	0							-26.848	0.031738	0
-27.296	-0.046875	0							-27.252	0.09375	0							-26.748	0.02002	0
-27.196	-0.055664	0							-27.152	0.097656	0							-26.648	0.02002	0
-27.096	-0.0429688	0							-27.052	0.085938	0							-26.548	0.02002	0
-26.996	-0.0517575	0							-26.952	0.082031	0							-26.448	0.02417	0
-26.896	-0.0429692	0							-26.852	0.083984	0							-26.348	0.027832	0
-26.796	-0.0639648	0							-26.752	0.089844	0							-26.248	0.02002	0
-26.696	-0.0639645	0							-26.652	0.082031	0							-26.148	0.015869	0
-26.596	-0.0561523	0							-26.552	0.078125	0							-26.048	0.012207	0
-26.496	-0.0556642	0							-26.452	0.070313	0							-25.948	0.012207	0
-26.396	-0.046875	0							-26.352	0.082031	0							-25.848	0.012207	0
-26.296	-0.0561523	0							-26.252	0.074219	0							-25.748	0.000488	0
-26.196	-0.0639645	0							-26.152	0.066406	0							-25.648	-0.00732	0
-26.096	-0.0556641	0							-26.052	0.066406	0							-25.548	-0.00732	0
-25.996	-0.0527344	0							-25.952	0.058594	0							-25.448	-0.00732	0
-25.896	-0.0541992	0							-25.852	0.046875	0							-25.348	-0.00732	0
-25.796	-0.0541992	0							-25.752	0.056641	0							-25.248	-0.02515	0
-25.696	-0.0541992	0							-25.652	0.050781	0							-25.148	-0.03076	0
-25.596	-0.0419922	0							-25.552	0.058594	0							-25.048	-0.03076	0
-25.496	-0.0332036	0							-25.452	0.046875	0							-24.948	-0.03076	0
-25.396	-0.0561523	0							-25.352	0.039063	0							-24.848	-0.03076	0
-25.296	-0.0556641	0							-25.252	0.027344	0							-24.748	-0.03076	0
-25.196	-0.0463867	0							-25.152	0.035156	0							-24.648	-0.03076	0
-25.096	-0.0463867	0							-25.052	0.027344	0							-24.548	-0.03076	0
-24.996	-0.0541992	0							-24.952	0.027344	0							-24.448	-0.03076	0
-24.896	-0.0424805	0							-24.852	0.027344	0							-24.348	-0.03076	0
-24.796	-0.0424805	0							-24.752	0.021485	0							-24.248	-0.03076	0
-24.696	-0.0424805	0							-24.652	0.027344	0							-24.148	-0.03687	0
-24.596	-0.0419922	0							-24.552	0.015625	0							-24.048	-0.04248	0
-24.496	-0.0327148	0							-24.452	0.011719	0							-23.948	-0.03076	0
-24.396	-0.024902	0							-24.352	0	0							-23.848	-0.03491	0
-24.296	-0.0249023	0							-24.252	-0.00977	0							-23.748	-0.03857	0
-24.196	-0.0249023	0							-24.152	-0.02344	0							-23.648	-0.03857	0
-24.096	-0.0249023	0							-24.052	-0.03516	0							-23.548	-0.02295	0
-23.996	-0.0249023	0							-23.952	-0.02344	0							-23.448	-0.02295	0
-23.896	-0.0244141	0							-23.852	-0.02539	0							-23.348	-0.01733	0
-23.796	-0.0253906	0							-23.752	-0.03125	0							-23.248	-0.03076	0
-23.696	-0.034668	0							-23.652	-0.03906	0							-23.148	-0.03491	0
-23.596	-0.034668	0							-23.552	-0.05078	0							-23.048	-0.03857	0
-23.496	-0.0346683	0							-23.452	-0.05078	0							-22.948	-0.03076	0
-23.396	-0.0307614	0							-23.352	-0.07031	0							-22.848	-0.03076	0
-23.296	-0.0307617	0							-23.252	-0.07031	0							-22.748	-0.03687	0
-23.196	-0.0307617	0							-23.152	-0.07031	0							-22.648	-0.04248	0
-23.096	-0.0224609	0							-23.052	-0.07031	0							-22.548	-0.03076	0
-22.996	-0.0136723	0							-22.952	-0.07813	0							-22.448	-0.03076	0
-22.896	-0.034668	0							-22.852	-0.08789	0							-22.348	-0.03491	0
-22.796	-0.034668	0							-22.752	-0.08789	0							-22.248	-0.03857	0
-22.696	-0.0224606	0							-22.652	-0.09961	0							-22.148	-0.02686	0
-22.596	-0.0136719	0							-22.552	-0.09766	0							-22.048	-0.02686	0
-22.496	-0.0366211	0							-22.452	-0.10352	0							-21.948	-0.03296	0
-22.396	-0.0361325	0							-22.352	-0.10352	0							-21.848	-0.03076	0
-22.296	-0.019043	0							-22.252	-0.12109	0							-21.748	-0.02466	0
-22.196	-0.0268556	0							-22.152	-0.11328	0							-21.648	-0.01904	0
-22.096	-0.0380859	0							-22.052	-0.12891	0							-21.548	-0.01733	0
-21.996	-0.0288082	0							-21.952	-0.12695	0							-21.448	-0.02148	0
-21.896	-0.0288082	0							-21.852	-0.12695	0							-21.348	-0.03687	0
-21.796	-0.0175781	0							-21.752	-0.125	0							-21.248	-0.04248	0
-21.696	-0.0385745	0							-21.652	-0.11914	0							-21.148	-0.04248	0
-21.596	-0.046875	0							-21.552	-0.13477	0							-21.048	-0.03491	0
-21.496	-0.0366214	0							-21.452	-0.12109	0							-20.948	-0.04102	0
-21.396	-0.0444336	0							-21.352	-0.12109	0							-20.848	-0.05029	0
-21.296	-0.0449219	0							-21.252	-0.11719	0							-20.748	-0.05029	0
-21.196	-0.0541997	0							-21.152	-0.13086	0							-20.648	-0.04614	0
-21.096	-0.0581055	0							-21.052	-0.13672	0							-20.548	-0.03491	0
-20.996	-0.058105	0							-20.952	-0.125	0							-20.448	-0.04468	0
-20.896	-0.0561523	0							-20.852	-0.13281	0							-20.348	-0.05029	0
-20.796	-0.0449219	0							-20.752	-0.12891	0							-20.248	-0.05444	0
-20.696	-0.0537109	0							-20.652	-0.125	0							-20.148	-0.06982	0
-20.596	-0.0527344	0							-20.552	-0.11914	0							-20.048	-0.06812	0
-20.496	-0.0620122	0							-20.452	-0.11328	0							-19.948	-0.06201	0
-20.396	-0.0615231	0							-20.352	-0.09766	0							-19.848	-0.07593	0
-20.296	-0.0522461	0							-20.252	-0.08984	0							-19.748	-0.06934	0
-20.196	-0.0439453	0							-20.152	-0.08203	0							-19.648	-0.04419	0
-20.096	-0.0336914	0							-20.052	-0.06836	0							-19.548	-0.03442	0
-19.996	-0.0151367	0							-19.952	-0.03906	0							-19.448	-0.00879	0
-19.896	-0.00293	0							-19.852	-0.03711	0							-19.348	0.000488	0
-19.796	-0.00146	0							-19.752	-0.03516	0							-19.248	0.00464	0
-19.696	0.00684	0							-19.652	-0.01953	0							-19.148	0.026123	0
-19.596	0.00488	0							-19.552	-0.01563	0							-19.048	0.031738	0
-19.496	0.0258789	0							-19.452	-0.01563	0							-18.948	0.027832	0
-19.396	0.0263671	0							-19.352	-0.01172	0							-18.848	0.031982	0
-19.296	0.0239258	0							-19.252	-0.00586	0							-18.748	0.035645	0
-19.196	0.0234375	0							-19.152	0	0							-18.648	0.035645	0
-19.096	0.0219727	0							-19.052	0	0							-18.548	0.031494	0
-18.996	0.0263676	0							-18.952	0.00391	0							-18.448	0.027832	0
-18.896	0.0371085	0							-18.852	0.023438	0							-18.348	0.013916	0
-18.796	0.0146484	0							-18.752	0.03125	0							-18.248	0.00415	0
-18.696	0.025879	0							-18.652	0.041016	0							-18.148	-0.00513	0
-18.596	0.0297852	0							-18.552	0.03125	0							-18.048	0.000488	0
-18.496	0.0166019	0							-18.452	0.054688	0							-17.948	0.000488	0
-18.396	0.0336918	0							-18.352	0.0625	0							-17.848	-0.00562	0
-18.296	0.0332031	0							-18.252	0.066406	0							-17.748	-0.00708	0
-18.196	0.0278316	0							-18.152	0.083984	0							-17.648	-0.01123	0
-18.096	0.0161133	0							-18.052	0.103516	0							-17.548	-0.00928	0
-17.996	0.0249028	0							-17.952	0.128906	0							-17.448	-0.00928	0
-17.896	0.034668	0							-17.852	0.160156	0							-17.348	-0.01123	0
-17.796	0.0283203	0							-17.752	0.167969	0							-17.248	-0.00513	0
-17.696	0.0283207	0							-17.652	0.179688	0							-17.148	0.000488	0
-17.596	0.0458984	0							-17.552	0.197266	0							-17.048	0.010742	0
-17.496	0.0551757	0							-17.452	0.205078	0							-16.948	0.02002	0
-17.396	0.0551758	0							-17.352	0.210938	0							-16.848	0.021729	0
-17.296	0.0463867	0							-17.252	0.214844	0							-16.748	0.011963	0
-17.196	0.0249023	0							-17.152	0.212891	0							-16.648	0.0083	0
-17.096	0.00537	0							-17.052	0.25	0							-16.548	-0.00561	0
-16.996	-0.00537	0							-16.952	0.265625	0							-16.448	-0.00513	0
-16.896	-0.0170894	0							-16.852	0.265625	0							-16.348	0.000488	0
-16.796	-0.015625	0							-16.752	0.269531	0							-16.248	-0.00513	0
-16.696	-0.0249023	0							-16.652	0.269531	0							-16.148	-0.00146	0
-16.596	-0.0341797	0							-16.552	0.265625	0							-16.048	0.010254	0
-16.496	-0.024902	0							-16.452	0.271484	0							-15.948	0.0061	0
-16.396	-0.0131832	0							-16.352	0.28125	0							-15.848	-0.01123	0
-16.296	-0.0136719	0							-16.252	0.263672	0							-15.748	0.00684	0
-16.196	-0.0141597	0							-16.152	0.257813	0							-15.648	-0.00366	0
-16.096	0.00781	0							-16.052	0.257813	0							-15.548	0.000488	0
-15.996	-0.0151363	0							-15.952	0.265625	0							-15.448	0.000488	0
-15.896	-0.0131832	0							-15.852	0.259766	0							-15.348	0.00659	0
-15.796	-0.00537	0							-15.752	0.253906	0							-15.248	0.023926	0
-15.696	-0.0166012	0							-15.652	0.257813	0							-15.148	0.023926	0
-15.596	-0.00781	0							-15.552	0.246094	0							-15.048	0.028076	0
-15.496	-0.024902	0							-15.452	0.244141	0							-14.948	0.031738	0
-15.396	-0.0131832	0							-15.352	0.230469	0							-14.848	0.031739	0
-15.296	-0.0126953	0							-15.252	0.230469	0							-14.748	0.035889	0
-15.196	-0.00293	0							-15.152	0.222656	0							-14.648	0.043213	0
-15.096	0.00195	0							-15.052	0.226563	0							-14.548	0.039551	0
-14.996	-0.00732	0							-14.952	0.220703	0							-14.448	0.039551	0
-14.896	-0.00732	0							-14.852	0.210938	0							-14.348	0.031739	0
-14.796	-0.0151367	0							-14.752	0.199219	0							-14.248	0.02002	0
-14.696	-0.00342	0							-14.652	0.179688	0							-14.148	0.015869	0
-14.596	0.00439	0							-14.552	0.164063	0							-14.048	0.012207	0
-14.496	0.00488	0							-14.452	0.148438	0							-13.948	0.012207	0
-14.396	0.0136715	0							-14.352	0.128906	0							-13.848	0.016357	0
-14.296	0.00439	0							-14.252	0.123047	0							-13.748	0.013916	0
-14.196	0.00439	0							-14.152	0.109375	0							-13.648	0.0083	0
-14.096	0.00439	0							-14.052	0.089844	0							-13.548	0.0083	0
-13.996	0.00439	0							-13.952	0.078125	0							-13.448	0.014404	0
-13.896	0.00439	0							-13.852	0.058594	0							-13.348	0.012207	0
-13.796	0.00391	0							-13.752	0.056641	0							-13.248	0.012207	0
-13.696	-0.00537	0							-13.652	0.044922	0							-13.148	0.00806	0
-13.596	-0.00537	0							-13.552	0.03125	0							-13.048	-0.00732	0
-13.496	-0.00537	0							-13.452	0.019531	0							-12.948	0.016113	0
-13.396	-0.0131836	0							-13.352	0.019531	0							-12.848	0.020264	0
-13.296	-0.0126953	0							-13.252	0.019531	0							-12.748	0.031738	0
-13.196	-0.00342	0							-13.152	0.013672	0							-12.648	0.023926	0
-13.096	-0.00391	0							-13.052	0.035156	0							-12.548	0.012208	0
-12.996	-0.0131836	0							-12.952	0.015625	0							-12.448	0.012207	0
-12.896	-0.0131836	0							-12.852	0.015625	0							-12.348	0.02002	0
-12.796	-0.0136719	0							-12.752	0.00977	0							-12.248	0.02002	0
-12.696	-0.0146482	0							-12.652	0.00195	0							-12.148	0.02002	0
-12.596	-0.00586	0							-12.552	0.00391	0							-12.048	0.02002	0
-12.496	-0.0151367	0							-12.452	-0.00781	0							-11.948	0.02002	0
-12.396	-0.014648	0							-12.352	-0.00391	0							-11.848	0.02002	0
-12.296	0.00635	0							-12.252	0.00195	0							-11.748	0.02417	0
-12.196	0.00635	0							-12.152	-0.00586	0							-11.648	0.0354	0
-12.096	0.00439	0							-12.052	-0.01172	0							-11.548	0.035889	0
-11.996	0.00391	0							-11.952	-0.01172	0							-11.448	0.039551	0
-11.896	-0.0170898	0							-11.852	-0.02734	0							-11.348	0.033448	0
-11.796	-0.0170898	0							-11.752	-0.03125	0							-11.248	0.027832	0
-11.696	-0.0166016	0							-11.652	-0.0332	0							-11.148	0.033936	0
-11.596	-0.00586	0							-11.552	-0.03516	0							-11.048	0.039551	0
-11.496	-0.0229492	0							-11.452	-0.03516	0							-10.948	0.0354	0
-11.396	-0.0229496	0							-11.352	-0.03906	0							-10.848	0.031738	0
-11.296	-0.0229492	0							-11.252	-0.05078	0							-10.748	0.031738	0
-11.196	-0.0229489	0							-11.152	-0.05078	0							-10.648	0.031738	0
-11.096	-0.0151367	0							-11.052	-0.05078	0							-10.548	0.031738	0
-10.996	-0.0151367	0							-10.952	-0.03906	0							-10.448	0.031738	0
-10.896	-0.0151363	0							-10.852	-0.03906	0							-10.348	0.025635	0
-10.796	-0.00342	0							-10.752	-0.05078	0							-10.248	0.02002	0
-10.696	-0.0151363	0							-10.652	-0.04688	0							-10.148	0.02417	0
-10.596	-0.00342	0							-10.552	-0.03906	0							-10.048	0.023682	0
-10.496	-0.0151371	0							-10.452	-0.05078	0							-9.948	0.02002	0
-10.396	-0.0151367	0							-10.352	-0.05078	0							-9.848	0.027832	0
-10.296	-0.00342	0							-10.252	-0.0625	0							-9.748	0.02002	0
-10.196	-0.00391	0							-10.152	-0.05078	0							-9.648	0.014404	0
-10.096	-0.0151367	0							-10.052	-0.05469	0							-9.548	0.013916	0
-9.996	-0.00684	0							-9.952	-0.05469	0							-9.448	0.0083	0
-9.896	0.00244	0							-9.852	-0.04297	0							-9.348	0.0083	0
-9.796	0.00195	0							-9.752	-0.03125	0							-9.248	0.014404	0
-9.696	-0.00732	0							-9.652	-0.03711	0							-9.148	0.027588	0
-9.596	0.00439	0							-9.552	-0.04297	0							-9.048	0.035644	0
-9.496	-0.00342	0							-9.452	-0.03125	0							-8.948	0.039795	0
-9.396	-0.00342	0							-9.352	-0.00977	0							-8.848	0.031738	0
-9.296	-0.0151367	0							-9.252	0.00391	0							-8.748	0.045654	0
-9.196	-0.0151364	0							-9.152	-0.00781	0							-8.648	0.05127	0
-9.096	-0.0083	0							-9.052	0	0							-8.548	0.062988	0
-8.996	-0.0229492	0							-8.952	-0.00586	0							-8.448	0.055176	0
-8.896	-0.0224606	0							-8.852	-0.01172	0							-8.348	0.053223	0
-8.796	-0.0249023	0							-8.752	-0.02734	0							-8.248	0.059082	0
-8.696	-0.0366206	0							-8.652	-0.01563	0							-8.148	0.084717	0
-8.596	-0.0249023	0							-8.552	0.00195	0							-8.048	0.086182	0
-8.496	-0.0244141	0							-8.452	0.00195	0							-7.948	0.056885	0
-8.396	-0.0151367	0							-8.352	0.00781	0							-7.848	0.05542	0
-8.296	-0.015625	0							-8.252	0.013672	0							-7.748	0.074463	0
-8.196	-0.0366208	0							-8.152	0.019531	0							-7.648	0.045166	0
-8.096	-0.0288086	0							-8.052	0.03125	0							-7.548	0.023682	0
-7.996	-0.0366211	0							-7.952	0.041016	0							-7.448	0.012451	0
-7.896	-0.028809	0							-7.852	0.058594	0							-7.348	0.0083	0
-7.796	-0.034668	0							-7.752	0.083984	0							-7.248	-0.03076	0
-7.696	-0.0224606	0							-7.652	0.089844	0							-7.148	0.0354	0
-7.596	-0.0136719	0							-7.552	0.076172	0							-7.048	0.069335	0
-7.496	-0.0112304	0							-7.452	0.085938	0							-6.948	0.731934	0
-7.396	-0.0107416	0							-7.352	0.097656	0							-6.848	0.620102	0
-7.296	0.00635	0							-7.252	0.148437	0							-6.748	0.232666	0
-7.196	0.0175784	0							-7.152	0.136719	0							-6.648	-0.02002	0
-7.096	0.0166016	0							-7.052		0							-6.548	0.345433	0
-6.996	0.0258797	0							-6.952		0							-6.448	0.434326	0
-6.896	0.0336911	0							-6.852		0							-6.348	-0.43797	0
-6.796	0.0175781	0							-6.752		0							-6.248	-0.74219	0
-6.696	0.0161133	0							-6.652		0							-6.148	-0.1936	0
-6.596	0.00391	0							-6.552		0							-6.048	0.018289	0
-6.496	0.00635	0							-6.452		0							-5.948	-0.13843	0
-6.396	0.0170906	0							-6.352		0							-5.848	-0.31297	0
-6.296	-0.00781	0							-6.252		0							-5.748	-0.26831	0
-6.196	0.276332	0							-6.152		0							-5.648	-0.35767	0
-6.096	-0.685059	0							-6.052		0							-5.548	-0.3994	0
-5.996	0.044939	0							-5.952		0							-5.448	-0.3916	0
-5.896	-0.017572	0							-5.852		0							-5.348	-0.39574	0
-5.796	-0.118164	0							-5.752		0							-5.248	-0.37549	0
-5.696	0.0219733	0							-5.652		0							-5.148	-0.37061	0
-5.596	0.174316	0							-5.552		0							-5.048	-0.30981	0
-5.496	0.201169	0							-5.452		0							-4.948	-0.50708	0
-5.396	0.165528	0							-5.352		0							-4.848	-0.49901	0
-5.296	0.215332	0							-5.252		0							-4.748	-0.36792	0
-5.196	0.136716	0							-5.152		0							-4.648	-0.42749	0
-5.096	0.134766	0							-5.052		0							-4.548	-0.36376	0
-4.996	0.136229	0							-4.952		0							-4.448	-0.31738	0
-4.896	0.144529	0							-4.852		0							-4.348	-0.32226	0
-4.796	0.145508	0							-4.752		0							-4.248	-0.3042	0
-4.696	0.106932	0							-4.652		0							-4.148	-0.28418	0
-4.596	0.103027	0							-4.552		0							-4.048	-0.30248	0
-4.496	0.085447	0							-4.452		0							-3.948	-0.29199	0
-4.396	0.0449203	0							-4.352		0							-3.848	-0.27294	0
-4.296	0.0151367	0							-4.252		0							-3.748	-0.29688	0
-4.196	0.0864231	0							-4.152		0							-3.648	-0.31665	0
-4.096	0.0439453	0							-4.052		0							-3.548	-0.33398	0
-3.996	0.0478503	0							-3.952		0							-3.448	-0.36694	0
-3.896	0.0629872	0							-3.852		0							-3.348	-0.36425	0
-3.796	0.0361328	0							-3.752		0							-3.248	-0.40601	0
-3.696	0.0371078	0							-3.652		0							-3.148	-0.43921	0
-3.596	0.00391	0							-3.552		0							-3.048	-0.10887	0
-3.496	-0.0209966	0							-3.452		0							-2.948	-0.22852	0
-3.396	-0.00537	0							-3.352		0							-2.848	-0.24461	0
-3.296	0.015625	0							-3.252		0							-2.748	-0.51123	0
-3.196	-0.022461	0							-3.152		0							-2.648	-0.3772	0
-3.096	-0.00732	0							-3.052		0							-2.548	-0.19995	0
-2.996	-0.0346699	0							-2.952		0							-2.448	-0.21436	0
-2.896	-0.0625019	0							-2.852		0							-2.348	-0.17798	0
-2.796	-0.10498	0							-2.752		0							-2.248	-0.22461	0
-2.696	-0.103514	0							-2.652		0							-2.148	-0.35718	0
-2.596	-0.0732422	0							-2.552		0							-2.048	-0.50148	0
-2.496	-0.0385775	0							-2.452		0							-1.948	-0.44458	0
-2.396	-0.00732	0							-2.352		0							-1.848	-0.35917	0
-2.296	-0.0170898	0							-2.252		0							-1.748	-0.30493	0
-2.196	-0.0624994	0							-2.152		0							-1.648	-0.35645	0
-2.096	-0.0649414	0							-2.052		0							-1.548	-0.46608	0
-1.996	-0.0957134	0							-1.952		0							-1.448	-0.34277	0
-1.896	-0.133304	0							-1.852		0							-1.348	-0.542	0
-1.796	-0.0844727	0							-1.752		0							-1.248	-0.53223	0
-1.696	-0.0107452	0							-1.652		0							-1.148	-0.51245	0
-1.596	-0.117188	0							-1.552		0							-1.048	-0.62452	0
-1.496	-0.131827	0							-1.452		0							-0.948	-0.4939	0
-1.396	-0.0693303	0							-1.352		0							-0.848	-0.42603	0
-1.296	-0.149414	0							-1.252		0							-0.748	-0.40356	0
-1.196	-0.0190317	0							-1.152		0							-0.648	-0.67847	0
-1.096	0.0830078	0							-1.052		0							-0.548	-0.50167	0
-0.995998	0.0185632	0							-0.952		0							-0.448	-0.37012	0
-0.896	0.00391	0							-0.852		0							-0.348		0
-0.796001	0.0327148	0							-0.752		0							-0.248		0
-0.695999	0.00488	0							-0.652		0							-0.148		0
-0.596001	0.00391	0							-0.552		0							-0.048		0
-0.495998	0.00488	0							-0.452		0							0.052002		-1.45
-0.396	0.0273437	0							-0.352		0							0.152		-1.4499
-0.296001	0.0361328	0							-0.252		0							0.252003		-1.44981
-0.195999	0.143054	0							-0.152		0							0.352001		-1.44971
-0.0960007	-0.0390625	0							-0.052		0							0.452		-1.44962
0.004	0.115656	0							0.048004		2.822							0.552002		-1.44952
0.104	-0.0648711	0.00832							0.148003		2.82387							0.652		-1.44943
0.203999	-0.979492	0.0166335							0.248001		2.82574							0.752003		-1.44934
0.304001	-0.0139027	0.0249462							0.348003		2.82761							0.852001		-1.44924
0.403999	0.10791	0.0332558							0.448002		2.82948							0.952		-1.44915
0.504002	-0.278888	0.0415629							0.548004		2.83135							1.052		-1.44906
0.604	-0.404345	0.0498668							0.648003		2.83322							1.152	-0.87907	-1.44897
0.703999	-0.45166	0.0581679							0.748001		2.83509							1.252	-1.0686	-1.44889
0.804001	-0.405294	0.0664664							0.848003		2.83696							1.352	-1.2832	-1.4488
0.903999	-0.244141	0.0747618							0.948002		2.83883							1.452	-1.01047	-1.44871
1.004	-0.575206	0.0830546							1.048		2.8407							1.552	-1.39185	-1.44862
1.104	-0.323745	0.0913443							1.148	-1.34082	2.84256							1.652	-1.17723	-1.44854
1.204	-0.392578	0.0996312							1.248	-1.23937	2.84443							1.752	-1.21558	-1.44845
1.304	-0.355477	0.107916							1.348	-1.03906	2.8463							1.852	-1.16699	-1.44837
1.404	-0.400879	0.116197							1.448	-0.79297	2.84816							1.952	-1.31493	-1.44828
1.504	-0.445803	0.124475							1.548	-0.68164	2.85003							2.052	-1.3623	-1.4482
1.604	-0.392093	0.132751							1.648	-0.60547	2.8519							2.152	-1.39721	-1.44812
1.704	-0.384277	0.141024							1.748	-0.40928	2.85376							2.252	-1.44019	-1.44804
1.804	-0.383792	0.149294							1.848	-0.09863	2.85563							2.352	-1.4751	-1.44796
1.904	-0.355469	0.157561							1.948	-0.0166	2.85749							2.452	-1.44775	-1.44788
2.004	-0.364259	0.165825							2.048	0.048828	2.85935							2.552	-1.48364	-1.4478
2.104	-0.302737	0.174087							2.148	-0.03027	2.86122							2.652	-1.47729	-1.44772
2.204	-0.294434	0.182345							2.248	0.247976	2.86308							2.752	-1.46997	-1.44764
2.304	-0.275393	0.190601							2.348	0.412109	2.86494							2.852	-1.47339	-1.44756
2.404	-0.275879	0.198854							2.448	0.714844	2.86681							2.952	-1.49951	-1.44749
2.504	-0.265627	0.207104							2.548	0.578125	2.86867							3.052	-1.50635	-1.44741
2.604	-0.27295	0.215351							2.648	0.55957	2.87053							3.152	-1.50854	-1.44733
2.704	-0.233398	0.223596							2.748	0.50972	2.87239							3.252	-1.49878	-1.44726
2.804	-0.225587	0.231838							2.848	0.772461	2.87425							3.352	-1.47803	-1.44718
2.904	-0.183105	0.240076							2.948	1.05957	2.87611							3.452	-1.45068	-1.44711
3.004	-0.163087	0.248313							3.048	1.07422	2.87797							3.552	-1.45483	-1.44704
3.104	-0.143068	0.256546							3.148	1.13184	2.87983							3.652	-1.43262	-1.44696
3.204	-0.153809	0.264776							3.248	1.13375	2.88169							3.752	-1.40747	-1.44689
3.304	-0.130861	0.273004							3.348	1.10837	2.88355							3.852	-1.41577	-1.44682
3.404	-0.145996	0.281228							3.44801	1.29397	2.88541							3.952	-1.38745	-1.44675
3.504	-0.114747	0.28945							3.548	1.43752	2.88727							4.052	-1.37476	-1.44668
3.604	-0.0957046	0.297669							3.648	1.42185	2.88913							4.152	-1.38818	-1.44661
3.704	-0.113771	0.305886							3.748	1.53513	2.89098							4.252	-1.3916	-1.44654
3.804	-0.092772	0.314099							3.848	1.55466	2.89284							4.352	-1.38354	-1.44647
3.904	-0.0756845	0.32231							3.94801	1.54396	2.8947							4.452	-1.38745	-1.4464
4.004	-0.08252	0.330518							4.048	1.53127	2.89655							4.552	-1.39111	-1.44634
4.104	-0.0268569	0.338723							4.148	1.56541	2.89841							4.652	-1.40283	-1.44627
4.204	-0.0229516	0.346925							4.248	1.67283	2.90026							4.752	-1.3833	-1.4462
4.304	-0.0346656	0.355124							4.348	1.64452	2.90212							4.852	-1.39917	-1.44614
4.404	-0.0571299	0.363321							4.44801	1.63185	2.90397							4.952	-1.41431	-1.44607
4.504	-0.032228	0.371515							4.548	1.62404	2.90583							5.052	-1.42822	-1.44601
4.604	-0.0249038	0.379706							4.648	1.67577	2.90768							5.152	-1.42554	-1.44594
4.704	-0.0312505	0.387894							4.748	1.68553	2.90953							5.252	-1.43188	-1.44588
4.804	0.0141606	0.396079							4.848	1.75194	2.91139							5.352	-1.44189	-1.44582
4.904	0.0200181	0.404262							4.94801	1.70802	2.91324							5.452	-1.47485	-1.44575
5.004	-0.00488	0.412442							5.048	1.7881	2.91509							5.552	-1.47876	-1.44569
5.104	-0.00342	0.420619							5.148	1.84276	2.91694							5.652	-1.49609	-1.44563
5.204	-0.00244	0.428793							5.248	1.81542	2.9188							5.752	-1.49805	-1.44557
5.304	0.0263681	0.436964							5.348	1.85546	2.92065							5.852	-1.49561	-1.44551
5.404	0.0356445	0.445133							5.44801	1.9336	2.9225							5.952	-1.4939	-1.44545
5.504	0.0751953	0.453299							5.548	1.95607	2.92435							6.052	-1.48413	-1.44539
5.604	0.0961905	0.461461							5.648	1.98729	2.9262							6.152	-1.48853	-1.44533
5.704	0.097168	0.469622							5.748	1.97655	2.92805							6.252	-1.50391	-1.44527
5.804	0.113281	0.477779							5.848	2.00097	2.9299							6.352	-1.5144	-1.44522
5.904	0.113769	0.485934							5.94801	2.08204	2.93175							6.452	-1.51147	-1.44516
6.004	0.125976	0.494086							6.048	2.01466	2.93359							6.552	-1.50635	-1.4451
6.104	0.128905	0.502234							6.148	2.03613	2.93544							6.652	-1.53687	-1.44504
6.204	0.125488	0.51038							6.248	2.17968	2.93729							6.752	-1.52515	-1.44499
6.304	0.137208	0.518524							6.348	2.23046	2.93914							6.852	-1.50415	-1.44493
6.404	0.145507	0.526665							6.44801	2.22559	2.94098							6.952	-1.50781	-1.44488
6.504	0.156738	0.534803							6.548	2.20411	2.94283							7.052	-1.48999	-1.44482
6.604	0.186035	0.542938							6.648	2.30273	2.94468							7.152	-1.48267	-1.44477
6.704	0.206054	0.55107							6.748	2.33007	2.94652							7.252	-1.49609	-1.44471
6.804	0.225099	0.559199							6.848	2.30175	2.94837							7.352	-1.49609	-1.44466
6.904	0.216796	0.567326							6.94801	2.33789	2.95021							7.452	-1.49609	-1.44461
7.004	0.225585	0.57545							7.048	2.30957	2.95206							7.552	-1.49438	-1.44456
7.104	0.253905	0.583571							7.148	2.28808	2.9539							7.652	-1.48999	-1.4445
7.204	0.248535	0.591689							7.248	2.30078	2.95574							7.752	-1.49463	-1.44445
7.304	0.28418	0.599805							7.348	2.29004	2.95759							7.852	-1.48242	-1.4444
7.404	0.248045	0.607918							7.44801	2.29981	2.95943							7.952	-1.47656	-1.44435
7.504	0.24707	0.616028							7.548	2.32324	2.96127							8.052	-1.47046	-1.4443
7.604	0.265625	0.624135							7.648	2.30762	2.96311							8.152	-1.46484	-1.44425
7.704	0.277343	0.632239							7.748	2.31934	2.96496							8.252	-1.45142	-1.4442
7.804	0.266114	0.640341							7.848	2.33008	2.9668							8.352	-1.46509	-1.44415
7.904	0.262207	0.64844							7.94801	2.32715	2.96864							8.452	-1.46509	-1.4441
8.004	0.273925	0.656536							8.048	2.3457	2.97048							8.552	-1.479	-1.44405
8.104	0.274414	0.664629							8.148	2.34277	2.97232							8.652	-1.47485	-1.44401
8.204	0.304687	0.67272							8.248	2.35449	2.97416							8.752	-1.47632	-1.44396
8.304	0.284669	0.680807							8.348	2.39258	2.976							8.852	-1.46875	-1.44391
8.404	0.273925	0.688893							8.44801	2.41211	2.97784							8.952	-1.46069	-1.44387
8.504	0.296874	0.696975							8.548	2.41211	2.97968							9.052	-1.45825	-1.44382
8.604	0.294432	0.705054							8.648	2.42871	2.98151							9.152	-1.45679	-1.44377
8.704	0.27539	0.713131							8.748	2.44336	2.98335							9.252	-1.47827	-1.44373
8.804	0.283692	0.721205							8.848	2.4834	2.98519							9.352	-1.48584	-1.44368
8.904	0.296386	0.729277							8.94801	2.50781	2.98703							9.452	-1.50342	-1.44364
9.004	0.29541	0.737345							9.048	2.53809	2.98886							9.552	-1.51318	-1.44359
9.104	0.303222	0.74541							9.148	2.5459	2.9907							9.652	-1.51465	-1.44355
9.204	0.308104	0.753473							9.248	2.53418	2.99253							9.752	-1.5144	-1.44351
9.304	0.282716	0.761533							9.348	2.55273	2.99437							9.852	-1.52051	-1.44346
9.404	0.27539	0.769591							9.44801	2.55273	2.99621							9.952	-1.54199	-1.44342
9.504	0.284179	0.777645							9.548	2.55371	2.99804							10.052	-1.53418	-1.44338
9.604	0.287597	0.785697							9.648	2.58984	2.99987							10.152	-1.552	-1.44333
9.704	0.307617	0.793746							9.748	2.60254	3.00171							10.252	-1.56738	-1.44329
9.804	0.324219	0.801792							9.848	2.60156	3.00354							10.352	-1.57349	-1.44325
9.904	0.325194	0.809836							9.94801	2.60938	3.00537							10.452	-1.59131	-1.44321
10.004	0.311522	0.817877							10.048	2.63379	3.00721							10.552	-1.60473	-1.44317
10.104	0.33203	0.825915							10.148	2.64648	3.00904							10.652	-1.59302	-1.44313
10.204	0.324706	0.83395							10.248	2.66895	3.01087							10.752	-1.58691	-1.44309
10.304	0.333497	0.841983							10.348	2.68848	3.0127							10.852	-1.57349	-1.44305
10.404	0.32373	0.850013							10.448	2.68457	3.01454							10.952	-1.57129	-1.44301
10.504	0.356933	0.85804							10.548	2.70996	3.01637							11.052	-1.56567	-1.44297
10.604	0.388184	0.866064							10.648	2.75977	3.0182							11.152	-1.56201	-1.44293
10.704	0.41455	0.874086							10.748	2.77539	3.02003							11.252	-1.56177	-1.44289
10.804	0.425782	0.882104							10.848	2.80469	3.02186							11.352	-1.56567	-1.44285
10.904	0.415526	0.890121							10.948	2.80762	3.02369							11.452	-1.56934	-1.44282
11.004	0.403808	0.898134							11.048	2.82227	3.02551							11.552	-1.57934	-1.44278
11.104	0.425292	0.906144							11.148	2.84766	3.02734							11.652	-1.56396	-1.44274
11.204	0.456054	0.914152							11.248	2.83984	3.02917							11.752	-1.57886	-1.4427
11.304	0.454103	0.922157							11.348	2.86133	3.031							11.852	-1.57959	-1.44267
11.404	0.475097	0.93016							11.448	2.90234	3.03283							11.952	-1.58521	-1.44263
11.504	0.489746	0.938159							11.548	2.90137	3.03465							12.052	-1.58886	-1.44259
11.604	0.516601	0.946156							11.648	2.93555	3.03648							12.152	-1.57886	-1.44256
11.704	0.525879	0.95415							11.748	2.95801	3.03831							12.252	-1.5752	-1.44252
11.804	0.537598	0.962141							11.848	2.97656	3.04013							12.352	-1.59692	-1.44249
11.904	0.547362	0.97013							11.948	2.98145	3.04196							12.452	-1.59277	-1.44245
12.004	0.558105	0.978116							12.048	2.99316	3.04378							12.552	-1.59277	-1.44242
12.104	0.564941	0.986099							12.148	3.00098	3.04561							12.652	-1.59888	-1.44238
12.204	0.584961	0.99408							12.248	3.01563	3.04743							12.752	-1.61597	-1.44235
12.304	0.605957	1.00206							12.348	3.01172	3.04926							12.852	-1.59644	-1.44232
12.404	0.625977	1.01003							12.448	3.03125	3.05108							12.952	-1.60449	-1.44228
12.504	0.644043	1.018							12.548	3.02441	3.0529							13.052	-1.60424	-1.44225
12.604	0.674315	1.02597							12.648	3.05371	3.05472							13.152	-1.60425	-1.44222
12.704	0.695312	1.03394							12.748	3.07031	3.05655							13.252	-1.60278	-1.44218
12.804	0.684083	1.0419							12.848	3.04883	3.05837							13.352	-1.61597	-1.44215
12.904	0.708008	1.04987							12.948	3.03809	3.06019							13.452	-1.61377	-1.44212
13.004	0.723633	1.05782							13.048	3.03711	3.06201							13.552	-1.60645	-1.44209
13.104	0.742187	1.06578							13.148	3.05859	3.06383							13.652	-1.61206	-1.44206
13.204	0.734862	1.07373							13.248	3.06738	3.06565							13.752	-1.62378	-1.44203
13.304	0.74463	1.08168							13.348	3.07129	3.06747							13.852	-1.60425	-1.44199
13.404	0.770019	1.08963							13.448	3.09277	3.06929							13.952	-1.604	-1.44196
13.504	0.764648	1.09758							13.548	3.10254	3.07111							14.052	-1.62353	-1.44193
13.604	0.784179	1.10552							13.648	3.11328	3.07293							14.152	-1.62964	-1.4419
13.704	0.805663	1.11346							13.748	3.13086	3.07475							14.252	-1.63525	-1.44187
13.804	0.836427	1.1214							13.848	3.1377	3.07657							14.352	-1.625	-1.44184
13.904	0.841308	1.12933							13.948	3.12793	3.07839							14.452	-1.63696	-1.44181
14.004	0.825195	1.13726							14.048	3.13379	3.0802							14.552	-1.63452	-1.44178
14.104	0.856444	1.14519							14.148	3.15332	3.08202							14.652	-1.61719	-1.44176
14.204	0.857421	1.15312							14.248	3.15039	3.08384							14.752	-1.63062	-1.44173
14.304	0.856935	1.16104							14.348	3.15039	3.08565							14.852	-1.63843	-1.4417
14.404	0.875488	1.16896							14.448	3.1748	3.08747							14.952	-1.64868	-1.44167
14.504	0.886719	1.17688							14.548	3.17578	3.08928							15.052	-1.6643	-1.44164
14.604	0.895019	1.18479							14.648	3.17578	3.0911							15.152	-1.69312	-1.44161
14.704	0.887694	1.1927							14.748	3.17773	3.09291							15.252	-1.70288	-1.44159
14.804	0.902833	1.20061							14.848	3.18945	3.09473							15.352	-1.69849	-1.44156
14.904	0.927733	1.20852							14.948	3.21289	3.09654							15.452	-1.69897	-1.44153
15.004	0.924805	1.21643							15.048	3.23828	3.09836							15.552	-1.70239	-1.4415
15.104	0.935545	1.22433							15.148	3.25781	3.10017							15.652	-1.70093	-1.44148
15.204	0.916992	1.23223							15.248	3.25586	3.10198							15.752	-1.70508	-1.44145
15.304	0.935547	1.24012							15.348	3.25977	3.10379							15.852	-1.73364	-1.44142
15.404	0.933593	1.24802							15.448	3.26074	3.10561							15.952	-1.72632	-1.4414
15.504	0.924315	1.25591							15.548	3.27148	3.10742							16.052	-1.7395	-1.44137
15.604	0.927246	1.26379							15.648	3.26855	3.10923							16.152	-1.73999	-1.44135
15.704	0.963378	1.27168							15.748	3.28027	3.11104							16.252	-1.73193	-1.44132
15.804	0.945313	1.27956							15.848	3.25977	3.11285							16.352	-1.72388	-1.4413
15.904	0.947754	1.28744							15.948	3.25586	3.11466							16.452	-1.73975	-1.44127
16.004	0.943847	1.29532							16.048	3.24902	3.11647							16.552	-1.73975	-1.44125
16.104	0.956054	1.30319							16.148	3.26855	3.11828							16.652	-1.74365	-1.44122
16.204	0.967773	1.31106							16.248	3.27441	3.12009							16.752	-1.73218	-1.4412
16.304	0.984375	1.31893							16.348	3.28809	3.1219							16.852	-1.73218	-1.44117
16.404	0.987305	1.3268							16.448	3.28906	3.12371							16.952	-1.75	-1.44115
16.504	1.01416	1.33466							16.548	3.30371	3.12551							17.052	-1.7439	-1.44113
16.604	1.0083	1.34252							16.648	3.29785	3.12732							17.152	-1.73779	-1.4411
16.704	1.0166	1.35038							16.748	3.29297	3.12913							17.252	-1.73242	-1.44108
16.804	1.04785	1.35824							16.848	3.31348	3.13093							17.352	-1.73999	-1.44106
16.904	1.05127	1.36609							16.948	3.30664	3.13274							17.452	-1.73022	-1.44103
17.004	1.05615	1.37394							17.048	3.31836	3.13455							17.552	-1.71265	-1.44101
17.104	1.08398	1.38179							17.148	3.31836	3.13635							17.652	-1.70288	-1.44099
17.204	1.08301	1.38963							17.248	3.32715	3.13816							17.752	-1.70508	-1.44096
17.304	1.11133	1.39748							17.348	3.32617	3.13996							17.852	-1.6875	-1.44094
17.404	1.11816	1.40532							17.448	3.32617	3.14177							17.952	-1.68774	-1.44092
17.504	1.14502	1.41315							17.548	3.32617	3.14357							18.052	-1.70947	-1.4409
17.604	1.15674	1.42099							17.648	3.32324	3.14537							18.152	-1.70898	-1.44088
17.704	1.15478	1.42882							17.748	3.3291	3.14718							18.252	-1.70532	-1.44086
17.804	1.16504	1.43665							17.848	3.32813	3.14898							18.352	-1.68945	-1.44083
17.904	1.17627	1.44447							17.948	3.33105	3.15078							18.452	-1.68408	-1.44081
18.004	1.1958	1.4523							18.048	3.33789	3.15259							18.552	-1.67798	-1.44079
18.104	1.20361	1.46012							18.148	3.3291	3.15439							18.652	-1.67554	-1.44077
18.204	1.19531	1.46794							18.248	3.33496	3.15619							18.752	-1.67065	-1.44075
18.304	1.20605	1.47575							18.348	3.34375	3.15799							18.852	-1.67017	-1.44073
18.404	1.23486	1.48356							18.448	3.34473	3.15979							18.952	-1.67041	-1.44071
18.504	1.23877	1.49137							18.548	3.3418	3.16159							19.052	-1.66992	-1.44069
18.604	1.26611	1.49918							18.648	3.35156	3.16339							19.152	-1.66626	-1.44067
18.704	1.25488	1.50699							18.748	3.37305	3.16519							19.252	-1.67041	-1.44065
18.804	1.26856	1.51479							18.848	3.3623	3.16699							19.352	-1.6626	-1.44063
18.904	1.28516	1.52259							18.948	3.3584	3.16879							19.452	-1.65845	-1.44061
19.004	1.28564	1.53038							19.048	3.36426	3.17059							19.552	-1.66089	-1.44059
19.104	1.29883	1.53818							19.148	3.37891	3.17238							19.652	-1.66455	-1.44057
19.204	1.29395	1.54597							19.248	3.37109	3.17418							19.752	-1.67773	-1.44055
19.304	1.31299	1.55376							19.348	3.36621	3.17598							19.852	-1.67432	-1.44053
19.404	1.32471	1.56154							19.448	3.37109	3.17777							19.952	-1.66797	-1.44052
19.504	1.33642	1.56933							19.548	3.38379	3.17957							20.052	-1.66846	-1.4405
19.604	1.33643	1.57711							19.648	3.40723	3.18137							20.152	-1.68384	-1.44048
19.704	1.33594	1.58488							19.748	3.39844	3.18316							20.252	-1.6604	-1.44046
19.804	1.33447	1.59266							19.848	3.41406	3.18496							20.352	-1.67798	-1.44044
19.904	1.34619	1.60043							19.948	3.41504	3.18675							20.452	-1.68188	-1.44042
20.004	1.36767	1.6082							20.048	3.42188	3.18855							20.552	-1.67212	-1.44041
20.104	1.36377	1.61597							20.148	3.43262	3.19034							20.652	-1.67212	-1.44039
20.204	1.36377	1.62373							20.248	3.44629	3.19214							20.752	-1.67188	-1.44037
20.304	1.37354	1.6315							20.348	3.44043	3.19393							20.852	-1.66431	-1.44035
20.404	1.37353	1.63926							20.448	3.44141	3.19572							20.952	-1.67627	-1.44034
20.504	1.37744	1.64701							20.548	3.44043	3.19751							21.052	-1.66821	-1.44032
20.604	1.39551	1.65477							20.648	3.4248	3.19931							21.152	-1.6626	-1.4403
20.704	1.41553	1.66252							20.748	3.42676	3.2011							21.252	-1.6582	-1.44029
20.804	1.44775	1.67027							20.848	3.44141	3.20289							21.352	-1.66504	-1.44027
20.904	1.45801	1.67801							20.948	3.4541	3.20468							21.452	-1.66821	-1.44025
21.004	1.47754	1.68576							21.048	3.4834	3.20647							21.552	-1.66431	-1.44024
21.104	1.48486	1.6935							21.148	3.48535	3.20826							21.652	-1.66455	-1.44022
21.204	1.48486	1.70123							21.248	3.48438	3.21005							21.752	-1.65454	-1.44021
21.304	1.50391	1.70897							21.348	3.5127	3.21184							21.852	-1.65649	-1.44019
21.404	1.49512	1.7167							21.448	3.5127	3.21363							21.952	-1.65649	-1.44017
21.504	1.50635	1.72443							21.548	3.51465	3.21542							22.052	-1.65454	-1.44016
21.604	1.51611	1.73216							21.648	3.51367	3.21721							22.152	-1.65479	-1.44014
21.704	1.52783	1.73989							21.748	3.52051	3.219							22.252	-1.66235	-1.44013
21.804	1.51611	1.74761							21.848	3.53809	3.22078							22.352	-1.65845	-1.44011
21.904	1.52393	1.75533							21.948	3.53809	3.22257							22.452	-1.67236	-1.4401
22.004	1.53613	1.76304							22.048	3.54296	3.22436							22.552	-1.67627	-1.44008
22.104	1.54541	1.77076							22.148	3.5459	3.22614							22.652	-1.67407	-1.44007
22.204	1.55322	1.77847							22.248	3.53809	3.22793							22.752	-1.6582	-1.44005
22.304	1.56543	1.78618							22.348	3.53614	3.22972							22.852	-1.67065	-1.44004
22.404	1.58447	1.79389							22.448	3.53808	3.2315							22.952	-1.66992	-1.44002
22.504	1.57666	1.80159							22.548	3.53418	3.23329							23.052	-1.66455	-1.44001
22.604	1.59082	1.80929							22.648	3.54395	3.23507							23.152	-1.66431	-1.43999
22.704	1.6084	1.81699							22.748	3.5459	3.23686							23.252	-1.66455	-1.43998
22.804	1.604	1.82468							22.848	3.5498	3.23864							23.352	-1.66064	-1.43997
22.904	1.61572	1.83238							22.948	3.52441	3.24042							23.452	-1.67017	-1.43995
23.004	1.625	1.84007							23.048	3.54101	3.24221							23.552	-1.65869	-1.43994
23.104	1.61572	1.84776							23.148	3.53125	3.24399							23.652	-1.65894	-1.43992
23.204	1.62598	1.85544							23.248	3.52246	3.24577							23.752	-1.65869	-1.43991
23.304	1.63525	1.86312							23.348	3.52051	3.24755							23.852	-1.65503	-1.4399
23.404	1.62354	1.8708							23.448	3.51563	3.24934							23.952	-1.65503	-1.43988
23.504	1.63379	1.87848							23.548	3.54199	3.25112							24.052	-1.66699	-1.43987
23.604	1.65527	1.88615							23.648	3.54004	3.2529							24.152	-1.66504	-1.43986
23.704	1.65674	1.89383							23.748	3.56543	3.25468							24.252	-1.65894	-1.43984
23.804	1.66211	1.9015							23.848	3.57129	3.25646							24.352	-1.65112	-1.43983
23.904	1.65381	1.90916							23.948	3.56934	3.25824							24.452	-1.6416	-1.43982
24.004	1.68555	1.91683							24.048	3.57324	3.26002							24.552	-1.63965	-1.43981
24.104	1.67627	1.92449							24.148	3.56641	3.2618							24.652	-1.64624	-1.43979
24.204	1.68848	1.93215							24.248	3.57129	3.26358							24.752	-1.63257	-1.43978
24.304	1.6958	1.9398							24.348	3.5791	3.26535							24.852	-1.63501	-1.43977
24.404	1.70557	1.94746							24.448	3.58984	3.26713							24.952	-1.63623	-1.43976
24.504	1.71582	1.95511							24.548	3.62793	3.26891							25.052	-1.60962	-1.43974
24.604	1.7251	1.96276							24.648	3.62793	3.27069							25.152	-1.60596	-1.43973
24.704	1.7251	1.9704							24.748	3.62109	3.27246							25.252	-1.58594	-1.43972
24.804	1.7373	1.97805							24.848	3.65332	3.27424							25.352	-1.57886	-1.43971
24.904	1.74658	1.98569							24.948	3.63672	3.27602							25.452	-1.54907	-1.4397
25.004	1.74756	1.99333							25.048	3.6416	3.27779							25.552	-1.53394	-1.43968
25.104	1.78369	2.00096							25.148	3.64844	3.27957							25.652	-1.52222	-1.43967
25.204	1.7959	2.00859							25.248	3.66211	3.28134							25.752	-1.5166	-1.43966
25.304	1.80566	2.01622							25.348	3.65625	3.28312							25.852	-1.48682	-1.43965
25.404	1.82471	2.02385							25.448	3.67188	3.28489							25.952	-1.46606	-1.43964
25.504	1.83496	2.03148							25.548	3.66406	3.28666							26.052	-1.46387	-1.43963
25.604	1.84424	2.0391							25.648	3.66895	3.28844							26.152	-1.46069	-1.43962
25.704	1.84473	2.04672							25.748	3.69141	3.29021							26.252	-1.4624	-1.4396
25.804	1.86523	2.05433							25.848	3.69531	3.29198							26.352	-1.45239	-1.43959
25.904	1.85449	2.06195							25.948	3.71973	3.29376							26.452	-1.45264	-1.43958
26.004	1.86621	2.06956							26.048	3.72559	3.29553							26.552	-1.43555	-1.43957
26.104	1.89893	2.07717							26.148	3.73047	3.2973							26.652	-1.43677	-1.43956
26.204	1.90723	2.08478							26.248	3.73047	3.29907							26.752	-1.41211	-1.43955
26.304	1.91699	2.09238							26.348	3.72949	3.30084							26.852	-1.41992	-1.43954
26.404	1.92676	2.09998							26.448	3.72656	3.30261							26.952	-1.40796	-1.43953
26.504	1.94531	2.10758							26.548	3.7373	3.30438							27.052	-1.40186	-1.43952
26.604	1.94629	2.11518							26.648	3.75293	3.30615							27.152	-1.39771	-1.43951
26.704	1.96729	2.12277							26.748	3.76953	3.30792							27.252	-1.40625	-1.4395
26.804	1.97559	2.13036							26.848	3.78613	3.30969							27.352	-1.40161	-1.43949
26.904	1.98682	2.13795							26.948	3.79199	3.31146							27.452	-1.38843	-1.43948
27.004	1.99512	2.14554							27.048	3.79785	3.31323							27.552	-1.40405	-1.43947
27.104	2.00488	2.15312							27.148	3.81543	3.315							27.652	-1.40234	-1.43946
27.204	2.01416	2.1607							27.248	3.81641	3.31676							27.752	-1.40967	-1.43945
27.304	2.01465	2.16828							27.348	3.83105	3.31853							27.852	-1.40186	-1.43944
27.404	2.03516	2.17585							27.448	3.83496	3.3203							27.952	-1.41406	-1.43943
27.504	2.0127	2.18343							27.548	3.8418	3.32206							28.052	-1.40186	-1.43942
27.604	2.04736	2.191							27.648	3.85156	3.32383							28.152	-1.41431	-1.43941
27.704	2.04736	2.19856							27.748	3.86328	3.32559							28.252	-1.41211	-1.4394
27.804	2.05566	2.20613							27.848	3.87402	3.32736							28.352	-1.39404	-1.43939
27.904	2.06543	2.21369							27.948	3.875	3.32912							28.452	-1.39648	-1.43938
28.004	2.08594	2.22125							28.048	3.88086	3.33089							28.552	-1.38037	-1.43937
28.104	2.07666	2.22881							28.148	3.88672	3.33265							28.652	-1.38062	-1.43937
28.204	2.08447	2.23636							28.248	3.91602	3.33442							28.752	-1.3728	-1.43936
28.304	2.07324	2.24391							28.348	3.92383	3.33618							28.852	-1.36328	-1.43935
28.404	2.09619	2.25146							28.448	3.94336	3.33794							28.952	-1.36133	-1.43934
28.504	2.11816	2.25901							28.548	3.94727	3.33971							29.052	-1.37866	-1.43933
28.604	2.12744	2.26656							28.648	3.96094	3.34147							29.152	-1.37305	-1.43932
28.704	2.13525	2.2741							28.748	3.9707	3.34323							29.252	-1.37061	-1.43931
28.804	2.14746	2.28164							28.848	3.9707	3.34499							29.352	-1.3667	-1.4393
28.904	2.16406	2.28917							28.948	3.99902	3.34675							29.452	-1.36694	-1.4393
29.004	2.15479	2.29671							29.048	3.99512	3.34851							29.552	-1.35938	-1.43929
29.104	2.15527	2.30424							29.148	3.99707	3.35027							29.652	-1.36133	-1.43928
29.204	2.17676	2.31177							29.248	3.98633	3.35203							29.752	-1.35938	-1.43927
29.304	2.1958	2.31929							29.348	3.99414	3.35379							29.852	-1.36719	-1.43926
29.404	2.1958	2.32682							29.448	4.00781	3.35555							29.952	-1.37329	-1.43925
29.504	2.19629	2.33434							29.548	3.99707	3.35731							30.052	-1.3728	-1.43925
29.604	2.21777	2.34186							29.648	4.01855	3.35907							30.152	-1.36719	-1.43924
29.704	2.23535	2.34937							29.748	4.01172	3.36083							30.252	-1.36499	-1.43923
29.804	2.24854	2.35689							29.848	4.02734	3.36259							30.352	-1.35352	-1.43922
29.904	2.25488	2.3644							29.948	4.01171	3.36434							30.452	-1.36108	-1.43921
30.004	2.26416	2.37191							30.048	4.01757	3.3661							30.552	-1.35742	-1.43921
30.104	2.27686	2.37941							30.148	4.01368	3.36786							30.652	-1.3689	-1.4392
30.204	2.29346	2.38691							30.248	4.01367	3.36961							30.752	-1.36914	-1.43919
30.304	2.30566	2.39441							30.348	4.02637	3.37137							30.852	-1.36353	-1.43918
30.404	2.32226	2.40191							30.448	4.02636	3.37312							30.952	-1.375	-1.43918
30.504	2.31689	2.40941							30.548	4.02441	3.37488							31.052	-1.3689	-1.43917
30.604	2.31738	2.4169							30.648	4.00098	3.37663							31.152	-1.35742	-1.43916
30.704	2.32666	2.42439							30.748	3.99414	3.37839							31.252	-1.36938	-1.43915
30.804	2.33447	2.43188							30.848	4.01465	3.38014							31.352	-1.36914	-1.43915
30.904	2.34619	2.43936							30.948	4.0205	3.3819							31.452	-1.36304	-1.43914
31.004	2.354	2.44685							31.048	4.00879	3.38365							31.552	-1.36377	-1.43913
31.104	2.354	2.45433							31.148	4.01074	3.3854							31.652	-1.36499	-1.43913
31.204	2.36182	2.4618							31.248	3.98731	3.38716							31.752	-1.35962	-1.43912
31.304	2.36572	2.46928							31.348	3.99609	3.38891							31.852	-1.35352	-1.43911
31.404	2.37402	2.47675							31.448	4.01562	3.39066							31.952	-1.34985	-1.43911
31.504	2.39453	2.48422							31.548	4.00586	3.39241							32.052	-1.34985	-1.4391
31.604	2.39746	2.49169							31.648	4.01367	3.39416							32.152	-1.34375	-1.43909
31.704	2.40479	2.49915							31.748	4.00586	3.39591							32.252	-1.34424	-1.43908
31.804	2.40527	2.50661							31.848	4.01074	3.39766							32.352	-1.33569	-1.43908
31.904	2.41895	2.51407							31.948	4.02441	3.39941							32.452	-1.33667	-1.43907
32.004	2.43555	2.52153							32.048	4.02539	3.40116							32.552	-1.34375	-1.43907
32.104	2.43848	2.52898							32.148	4.02344	3.40291							32.652	-1.33594	-1.43906
32.204	2.43604	2.53644							32.248	4	3.40466							32.752	-1.33789	-1.43905
32.304	2.44385	2.54389							32.348	3.99805	3.40641							32.852	-1.3457	-1.43905
32.404	2.45557	2.55133							32.448	3.99218	3.40816							32.952	-1.33789	-1.43904
32.504	2.45947	2.55878							32.548	3.99707	3.40991							33.052	-1.33813	-1.43903
32.604	2.479	2.56622							32.648	3.9834	3.41165							33.152	-1.34961	-1.43903
32.704	2.4751	2.57366							32.748	3.98633	3.4134							33.252	-1.34204	-1.43902
32.804	2.48682	2.58109							32.848	4.00586	3.41515							33.352	-1.3457	-1.43901
32.904	2.48682	2.58853							32.948	3.98437	3.41689							33.452	-1.3457	-1.43901
33.004	2.48291	2.59596							33.048	3.96679	3.41864							33.552	-1.35327	-1.439
33.104	2.49463	2.60339							33.148	3.96387	3.42038							33.652	-1.34961	-1.439
33.204	2.51465	2.61081							33.248	3.97364	3.42213							33.752	-1.35376	-1.43899
33.304	2.52393	2.61824							33.348	3.9668	3.42387							33.852	-1.36719	-1.43898
33.404	2.52783	2.62566							33.448	3.95312	3.42562							33.952	-1.36743	-1.43898
33.504	2.53613	2.63308							33.548	3.95507	3.42736							34.052	-1.36719	-1.43897
33.604	2.55664	2.64049							33.648	3.91504	3.42911							34.152	-1.37744	-1.43897
33.704	2.54395	2.64791							33.748	3.94043	3.43085							34.252	-1.375	-1.43896
33.804	2.56494	2.65532							33.848	3.91309	3.43259							34.352	-1.37158	-1.43896
33.904	2.56543	2.66273							33.948	3.88964	3.43434							34.452	-1.37158	-1.43895
34.004	2.59619	2.67013							34.048	3.90136	3.43608							34.552	-1.37134	-1.43895
34.104	2.5957	2.67754							34.148	3.917	3.43782							34.652	-1.35986	-1.43894
34.204	2.58447	2.68494							34.248	3.90528	3.43956							34.752	-1.35376	-1.43893
34.304	2.59619	2.69234							34.348	3.9043	3.4413							34.852	-1.35132	-1.43893
34.404	2.60791	2.69973							34.448	3.87597	3.44304							34.952	-1.35352	-1.43892
34.504	2.604	2.70713							34.548	3.84472	3.44478							35.052	-1.3501	-1.43892
34.604	2.61621	2.71452							34.648	3.81934	3.44652							35.152	-1.36206	-1.43891
34.704	2.6333	2.7219							34.748	3.82324	3.44826							35.252	-1.34766	-1.43891
34.804	2.64502	2.72929							34.848	3.82325	3.45							35.352	-1.35376	-1.4389
34.904	2.63721	2.73667							34.948	3.82813	3.45174							35.452	-1.3584	-1.4389
35.004	2.64551	2.74405							35.048	3.83496	3.45348							35.552	-1.36548	-1.43889
35.104	2.6665	2.75143							35.148	3.83887	3.45522							35.652	-1.35571	-1.43889
35.204	2.6665	2.75881							35.248	3.81836	3.45696							35.752	-1.34204	-1.43888
35.304	2.67871	2.76618							35.348	3.81738	3.45869							35.852	-1.35205	-1.43888
35.404	2.68457	2.77355							35.448	3.80664	3.46043							35.952	-1.35962	-1.43887
35.504	2.69336	2.78092							35.548	3.80469	3.46217							36.052	-1.35376	-1.43887
35.604	2.69629	2.78828							35.648	3.84375	3.4639							36.152	-1.35034	-1.43886
35.704	2.71338	2.79565							35.748	3.85254	3.46564							36.252	-1.33228	-1.43886
35.804	2.7251	2.80301							35.848	3.84766	3.46738							36.352	-1.34473	-1.43885
35.904	2.72559	2.81037							35.948	3.85449	3.46911							36.452	-1.3501	-1.43885
36.004	2.74268	2.81772							36.048	3.86523	3.47085							36.552	-1.34448	-1.43884
36.104	2.75391	2.82507							36.148	3.85742	3.47258							36.652	-1.33862	-1.43884
36.204	2.75293	2.83242							36.248	3.86426	3.47432							36.752	-1.33252	-1.43883
36.304	2.77588	2.83977							36.348	3.8623	3.47605							36.852	-1.3291	-1.43883
36.404	2.77588	2.84712							36.448	3.87305	3.47778							36.952	-1.33081	-1.43883
36.504	2.79541	2.85446							36.548	3.8584	3.47952							37.052	-1.33642	-1.43882
36.604	2.7959	2.8618							36.648	3.87598	3.48125							37.152	-1.33447	-1.43882
36.704	2.81738	2.86914							36.748	3.88867	3.48298							37.252	-1.33838	-1.43881
36.804	2.83398	2.87647							36.848	3.88184	3.48471							37.352	-1.33838	-1.43881
36.904	2.8252	2.88381							36.948	3.88281	3.48644							37.452	-1.34473	-1.4388
37.004	2.84668	2.89114							37.048	3.86035	3.48818							37.552	-1.35595	-1.4388
37.104	2.85645	2.89846							37.148	3.86914	3.48991							37.652	-1.35815	-1.43879
37.204	2.87354	2.90579							37.248	3.86816	3.49164							37.752	-1.37598	-1.43879
37.304	2.88574	2.91311							37.348	3.88379	3.49337							37.852	-1.38354	-1.43879
37.404	2.90283	2.92043							37.448	3.88574	3.4951							37.952	-1.37549	-1.43878
37.504	2.92822	2.92775							37.548	3.88477	3.49683							38.052	-1.37549	-1.43878
37.604	2.91699	2.93507							37.648	3.86426	3.49856							38.152	-1.36987	-1.43877
37.704	2.92627	2.94238							37.748	3.86914	3.50028							38.252	-1.36572	-1.43877
37.804	2.93604	2.94969							37.848	3.86719	3.50201							38.352	-1.37598	-1.43877
37.904	2.95557	2.957							37.948	3.87793	3.50374							38.452	-1.38135	-1.43876
38.004	2.95605	2.9643							38.048	3.8916	3.50547							38.552	-1.37158	-1.43876
38.104	2.96533	2.9716							38.148	3.9082	3.5072							38.652	-1.36597	-1.43875
38.204	2.97314	2.9789							38.248	3.90625	3.50892							38.752	-1.37598	-1.43875
38.304	2.97314	2.9862							38.348	3.89746	3.51065							38.852	-1.36987	-1.43875
38.404	2.98535	2.9935							38.448	3.89844	3.51238							38.952	-1.36768	-1.43874
38.504	3.00244	3.00079							38.548	3.88672	3.5141							39.052	-1.37768	-1.43874
38.604	3.00293	3.00808							38.648	3.89258	3.51583							39.152	-1.38135	-1.43873
38.704	3.0376	3.01537							38.748	3.89063	3.51755							39.252	-1.37012	-1.43873
38.804	3.02588	3.02265							38.848	3.89258	3.51928							39.352	-1.36987	-1.43873
38.904	3.0376	3.02994							38.948	3.88086	3.521							39.452	-1.36987	-1.43872
39.004	3.04541	3.03722							39.048	3.86914	3.52272							39.552	-1.36841	-1.43872
39.104	3.05762	3.04449							39.148	3.85742	3.52445							39.652	-1.37158	-1.43872
39.204	3.06689	3.05177							39.248	3.87598	3.52617							39.752	-1.37598	-1.43871
39.304	3.0791	3.05904							39.348	3.86328	3.52789							39.852	-1.36523	-1.43871
39.404	3.0957	3.06631							39.448	3.87109	3.52962							39.952	-1.37207	-1.43871
39.504	3.08643	3.07358							39.548	3.88184	3.53134							40.052	-1.36938	-1.4387
39.604	3.09863	3.08084							39.648	3.85938	3.53306							40.152	-1.36328	-1.4387
39.704	3.10742	3.08811							39.748	3.84863	3.53478							40.252	-1.37012	-1.4387
39.804	3.10449	3.09537							39.848	3.83594	3.5365							40.352	-1.375	-1.43869
39.904	3.13281	3.10263							39.948	3.83496	3.53822							40.452	-1.37573	-1.43869
40.004	3.12402	3.10988							40.048	3.80859	3.53994							40.552	-1.36719	-1.43869
40.104	3.14111	3.11713							40.148	3.81836	3.54166							40.652	-1.37793	-1.43868
40.204	3.14111	3.12438							40.248	3.8291	3.54338							40.752	-1.38892	-1.43868
40.304	3.15479	3.13163							40.348	3.8252	3.5451							40.852	-1.38696	-1.43868
40.404	3.15479	3.13888							40.448	3.80078	3.54682							40.952	-1.3855	-1.43867
40.504	3.1543	3.14612							40.548	3.78125	3.54854							41.052	-1.39453	-1.43867
40.604	3.15723	3.15336							40.648	3.78418	3.55026							41.152	-1.39282	-1.43867
40.704	3.17432	3.1606							40.748	3.79102	3.55198							41.252	-1.39453	-1.43866
40.804	3.17383	3.16783							40.848	3.79395	3.55369							41.352	-1.38721	-1.43866
40.904	3.17676	3.17507							40.948	3.79395	3.55541							41.452	-1.39307	-1.43866
41.004	3.18604	3.1823							41.048	3.81348	3.55713							41.552	-1.38501	-1.43865
41.104	3.19434	3.18952							41.148	3.8125	3.55884							41.652	-1.38916	-1.43865
41.204	3.20313	3.19675							41.248	3.80762	3.56056							41.752	-1.39502	-1.43865
41.304	3.19434	3.20397							41.348	3.78906	3.56228							41.852	-1.40479	-1.43864
41.404	3.22705	3.21119							41.448	3.80078	3.56399							41.952	-1.40454	-1.43864
41.504	3.22705	3.21841							41.548	3.78223	3.56571							42.052	-1.37524	-1.43864
41.604	3.23535	3.22563							41.648	3.79395	3.56742							42.152	-1.37915	-1.43864
41.704	3.25244	3.23284							41.748	3.8125	3.56913							42.252	-1.36816	-1.43863
41.804	3.26416	3.24005							41.848	3.82129	3.57085							42.352	-1.36621	-1.43863
41.904	3.27197	3.24726							41.948	3.83008	3.57256							42.452	-1.36206	-1.43863
42.004	3.27246	3.25447							42.048	3.82617	3.57428							42.552	-1.36206	-1.43862
42.104	3.28125	3.26167							42.148	3.83008	3.57599							42.652	-1.35205	-1.43862
42.204	3.29541	3.26887							42.248	3.86035	3.5777							42.752	-1.33887	-1.43862
42.304	3.30713	3.27607							42.348	3.85547	3.57941							42.852	-1.323	-1.43862
42.404	3.30713	3.28326							42.448	3.87207	3.58112							42.952	-1.32642	-1.43861
42.504	3.31494	3.29046							42.548	3.87012	3.58284							43.052	-1.31372	-1.43861
42.604	3.31543	3.29765							42.648	3.86621	3.58455							43.152	-1.32544	-1.43861
42.704	3.33594	3.30484							42.748	3.89551	3.58626							43.252	-1.34448	-1.4386
42.804	3.33496	3.31202							42.848	3.91309	3.58797							43.352	-1.32129	-1.4386
42.904	3.3457	3.31921							42.948	3.9209	3.58968							43.452	-1.32324	-1.4386
43.004	3.34424	3.32639							43.048	3.9375	3.59139							43.552	-1.32592	-1.4386
43.104	3.35449	3.33357							43.148	3.95996	3.5931							43.652	-1.33301	-1.43859
43.204	3.36328	3.34074							43.248	3.99219	3.5948							43.752	-1.3313	-1.43859
43.304	3.36182	3.34792							43.348	3.97656	3.59651							43.852	-1.32568	-1.43859
43.404	3.36182	3.35509							43.448	3.95703	3.59822							43.952	-1.33472	-1.43859
43.504	3.37354	3.36226							43.548	3.9541	3.59993							44.052	-1.31958	-1.43858
43.604	3.38525	3.36942							43.648	3.99316	3.60164							44.152	-1.31738	-1.43858
43.704	3.39746	3.37659							43.748	3.99414	3.60334							44.252	-1.30225	-1.43858
43.804	3.41406	3.38375							43.848	3.99219	3.60505							44.352	-1.31763	-1.43858
43.904	3.40527	3.39091							43.948	4.00293	3.60676							44.452	-1.31787	-1.43857
44.004	3.41406	3.39806							44.048	3.9873	3.60846							44.552	-1.31005	-1.43857
44.104	3.4165	3.40522							44.148	3.9873	3.61017							44.652	-1.29663	-1.43857
44.204	3.43603	3.41237							44.248	3.9707	3.61187							44.752	-1.30054	-1.43857
44.304	3.42432	3.41952							44.348	3.95996	3.61358							44.852	-1.29858	-1.43856
44.404	3.43604	3.42666							44.448	3.94043	3.61528							44.952	-1.28052	-1.43856
44.504	3.45605	3.43381							44.548	3.95898	3.61699							45.052	-1.26538	-1.43856
44.604	3.46484	3.44095							44.648	3.94727	3.61869							45.152	-1.27368	-1.43856
44.704	3.45557	3.44809							44.748	3.92969	3.62039							45.252	-1.26978	-1.43856
44.804	3.46387	3.45523							44.848	3.95215	3.6221							45.352	-1.26758	-1.43855
44.904	3.48438	3.46236							44.948	3.94531	3.6238							45.452	-1.27759	-1.43855
45.004	3.4873	3.46949							45.048	3.95703	3.6255							45.552	-1.27368	-1.43855
45.104	3.49658	3.47662							45.148	3.99316	3.6272							45.652	-1.25439	-1.43855
45.204	3.50439	3.48375							45.248	3.99023	3.6289							45.752	-1.24194	-1.43854
45.304	3.50391	3.49087							45.348	3.97656	3.63061							45.852	-1.23511	-1.43854
45.404	3.51367	3.498							45.448	3.98242	3.63231							45.952	-1.23511	-1.43854
45.504	3.50488	3.50512							45.548	3.99023	3.63401							46.052	-1.23291	-1.43854
45.604	3.51611	3.51223							45.648	3.97852	3.63571							46.152	-1.24121	-1.43854
45.704	3.52588	3.51935							45.748	4.00195	3.63741							46.252	-1.23657	-1.43853
45.804	3.54492	3.52646							45.848	3.99707	3.63911							46.352	-1.2373	-1.43853
45.904	3.53613	3.53357							45.948	3.99512	3.6408							46.452	-1.22656	-1.43853
46.004	3.54492	3.54068							46.048	3.98145	3.6425							46.552	-1.21557	-1.43853
46.104	3.54785	3.54778							46.148	3.95117	3.6442							46.652	-1.20532	-1.43853
46.204	3.56494	3.55489							46.248	3.93164	3.6459							46.752	-1.20215	-1.43852
46.304	3.57227	3.56199							46.348	3.92969	3.6476							46.852	-1.20776	-1.43852
46.404	3.56299	3.56909							46.448	3.96094	3.64929							46.952	-1.21167	-1.43852
46.504	3.57471	3.57618							46.548	3.98535	3.65099							47.052	-1.21753	-1.43852
46.604	3.57471	3.58327							46.648	3.94434	3.65269							47.152	-1.20532	-1.43852
46.704	3.58594	3.59036							46.748	3.92871	3.65438							47.252	-1.19946	-1.43851
46.804	3.58643	3.59745							46.848	3.92676	3.65608							47.352	-1.19946	-1.43851
46.904	3.58838	3.60454							46.948	3.93164	3.65778							47.452	-1.19556	-1.43851
47.004	3.58838	3.61162							47.048	3.91211	3.65947							47.552	-1.18896	-1.43851
47.104	3.5957	3.6187							47.148	3.92578	3.66117							47.652	-1.19727	-1.43851
47.204	3.59424	3.62578							47.248	3.91992	3.66286							47.752	-1.21851	-1.4385
47.304	3.60596	3.63286							47.348	3.93555	3.66455							47.852	-1.21265	-1.4385
47.404	3.60596	3.63993							47.448	3.91602	3.66625							47.952	-1.23608	-1.4385
47.504	3.60596	3.647							47.548	3.88574	3.66794							48.052	-1.25171	-1.4385
47.604	3.625	3.65407							47.648	3.88086	3.66963							48.152	-1.24341	-1.4385
47.704	3.60645	3.66114							47.748	3.89843	3.67133							48.252	-1.26489	-1.4385
47.804	3.62354	3.6682							47.848	3.91406	3.67302							48.352	-1.31177	-1.43849
47.904	3.61523	3.67526							47.948	3.8877	3.67471							48.452	-1.32153	-1.43849
48.004	3.61377	3.68232							48.048	3.9209	3.6764							48.552	-1.34668	-1.43849
48.104	3.62158	3.68938							48.148	3.96582	3.67809							48.652	-1.32129	-1.43849
48.204	3.63477	3.69643							48.248	3.93359	3.67978							48.752	-1.36792	-1.43849
48.304	3.62598	3.70348							48.348	3.91602	3.68147							48.852	-1.38477	-1.43848
48.404	3.64307	3.71053							48.448	3.91211	3.68316							48.952	-1.39136	-1.43848
48.504	3.64307	3.71758							48.548	3.91797	3.68485							49.052	-1.40601	-1.43848
48.604	3.66553	3.72463							48.648		3.68654							49.152	-1.51636	-1.43848
48.704	3.6543	3.73167							48.748		3.68823							49.252	-1.54907	-1.43848
48.804	3.64404	3.73871							48.848		3.68992							49.352	-1.44751	-1.43848
48.904	3.66211	3.74574							48.948		3.69161							49.452	-1.34692	-1.43848
49.004	3.65234	3.75278							49.048		3.6933							49.552	-1.37134	-1.43847
49.104	3.65576	3.75981							49.148		3.69499							49.652	-1.38916	-1.43847
49.204	3.66504	3.76684							49.248		3.69667							49.752	-1.14429	-1.43847
49.304	3.67773	3.77387							49.348		3.69836							49.852	-1.05347	-1.43847
49.404	3.66553	3.7809							49.448		3.70005							49.952	-1.15576	-1.43847
49.504	3.69629	3.78792							49.548		3.70173							50.052		-1.43847
49.604	3.72559	3.79494							49.648		3.70342							50.152		-1.43846
49.704	3.72461	3.80196							49.748		3.7051							50.252		-1.43846
49.804	3.75537	3.80897							49.848		3.70679							50.352		-1.43846
49.904	3.81543	3.81599							49.948		3.70847							50.452		0.011539
50.004	3.89063	3.823							50.048		3.71016							50.552		0.011461
50.104	4.06739	3.83							50.148		3.71184							50.652		0.011384
50.204	3.53856	3.83701							50.248		3.71353							50.752		0.011308
50.304	4.03419	3.84401							50.348		3.71521							50.852		0.011232
50.404	3.60846	3.85102							50.448		3.71689							50.952		0.011157
50.504	2.50965*	3.85102							50.548		0.894892							51.052		0.011082
50.604	5.03028*	3.85075							50.648		0.894789							51.152	-1.0918	0.011008
50.704	3.64802	3.85047							50.748		0.894685							51.252	-0.93042	0.010934
50.804	4.06194	3.8502							50.848		0.894581							51.352	-0.98047	0.010861
50.904	4.32228	3.84993							50.948		0.894477							51.452	-0.66602	0.010788
51.004	3.99272	3.84966							51.048		0.894373							51.552	-0.60707	0.010715
51.104	4.08791	3.84939							51.148		0.89427							51.652	-0.51685	0.010644
51.204	4.20606	3.84912							51.248		0.894166							51.752	-0.34595	0.010572
51.304	4.26709	3.84885							51.348		0.894062							51.852	-0.26807	0.010501
51.404	4.26465	3.84858							51.448		0.893959							51.952	-0.29712	0.010431
51.504	4.19922	3.84831							51.548		0.893855							52.052	-0.24126	0.010361
51.604	4.28614	3.84804							51.648		0.893751							52.152	-0.07397	0.010291
51.704	4.29492	3.84777							51.748		0.893648							52.252	-0.07104	0.010222
51.804	4.28515	3.8475							51.848		0.893544							52.352	-0.0686	0.010154
51.904	4.2749	3.84723							51.948		0.89344							52.452	0.014404	0.010086
52.004	4.26123	3.84696							52.048		0.893337							52.552	0.07688	0.010018
52.104	4.24121	3.84668							52.148		0.893233							52.652	0.119141	0.00995
52.204	4.23535	3.84641							52.248	3.52549	0.893129							52.752	0.135742	0.00988
52.304	4.17383	3.84614							52.348	3.4835	0.893026							52.852	0.121826	0.00982
52.404	4.16504	3.84587							52.448	3.37589	0.892922							52.952	0.051758	0.00975
52.504	4.11621	3.8456							52.548	3.21281	0.892819							53.052	0.051018	0.00969
52.604	4.10303	3.84533							52.648	3.23543	0.892715							53.152	0.039551	0.00962
52.704	4.12207	3.84506							52.748	3.12409	0.892612							53.252	0.0083	0.00956
52.804	4.0747	3.84479							52.848	3.02449	0.892508							53.352	0.0083	0.00949
52.904	4.04932	3.84452							52.948	3.15521	0.892404							53.452	-0.00732	0.00943
53.004	4.13086	3.84425							53.048	3.20697	0.892301							53.552	-0.02051	0.00937
53.104	4.22363	3.84398							53.148	3.25006	0.892197							53.652	0.012695	0.0093
53.204	4.17139	3.84371							53.248	2.84967	0.892094							53.752	0.0061	0.00924
53.304	4.18408	3.84344							53.348	2.81744	0.89199							53.852	0.016357	0.00918
53.404	4.18457	3.84317							53.448	2.58784	0.891887							53.952	0.00659	0.00912
53.504	4.18604	3.8429							53.548	2.62496	0.891784							54.052	0.041987	0.00906
53.604	4.18604	3.84263							53.648	2.75199	0.89168							54.152	0.065186	0.009
53.704	4.17871	3.84236							53.748	2.75004	0.891577							54.252	0.074951	0.00893
53.804	4.19726	3.84209							53.848	2.76762	0.891473							54.352	0.088623	0.00888
53.904	4.18164	3.84182							53.948	2.68551	0.89137							54.452	0.094238	0.00882
54.004	4.16748	3.84155							54.048	2.54098	0.891266							54.552	0.119869	0.00876
54.104	4.18213	3.84128							54.148	2.53909	0.891163							54.652	0.133301	0.0087
54.204	4.19629	3.84101							54.248	2.46097	0.89106							54.752	0.148926	0.00864
54.304	4.21728	3.84074							54.348	2.52737	0.890956							54.852	0.178467	0.00858
54.404	4.22412	3.84047							54.448	2.63376	0.890853							54.952	0.179932	0.00852
54.504	4.19629	3.8402							54.548	2.68747	0.89075							55.052	0.217525	0.00847
54.604	4.21729	3.83993							54.648	2.7051	0.890646							55.152	0.234863	0.00841
54.704	4.21729	3.83966							54.748	2.63186	0.890543							55.252	0.246826	0.00835
54.804	4.19531	3.83939							54.848	2.5596	0.89044							55.352	0.205078	0.0083
54.904	4.17627	3.83912							54.948	2.49802	0.890336							55.452	0.193604	0.00824
55.004	4.15869	3.83885							55.048	2.43162	0.890233							55.552	0.150391	0.00819
55.104	4.14746	3.83858							55.148	2.43166	0.89013							55.652	0.113281	0.00813
55.204	4.16602	3.83831							55.248	2.38283	0.890027							55.752	0.099609	0.00808
55.304	4.14258	3.83804							55.348	2.32228	0.889923							55.852	0.076904	0.00802
55.404	4.146	3.83777							55.448	2.31444	0.88982							55.952	0.080078	0.00797
55.504	4.12549	3.8375							55.548	2.25194	0.889717							56.052	0.064697	0.00792
55.604	4.14453	3.83723							55.648	2.30275	0.889614							56.152	0.06543	0.00786
55.704	4.13281	3.83696							55.748	2.27541	0.889511							56.252	0.045166	0.00781
55.804	4.13916	3.83669							55.848	2.30275	0.889407							56.352	0.035645	0.00776
55.904	4.11328	3.83642							55.948	2.33592	0.889304							56.452	0.02417	0.00771
56.004	4.10742	3.83615							56.048	2.3203	0.889201							56.552	0.033934	0.00765
56.104	4.09522	3.83588							56.148	2.29298	0.889098							56.652	0.02002	0.0076
56.204	4.06299	3.83561							56.248	2.24806	0.888995							56.752	0.035889	0.00755
56.304	4.0747	3.83534							56.348	2.23439	0.888892							56.852	0.00415	0.0075
56.404	4.06592	3.83507							56.448	2.24022	0.888789							56.952	0.00659	0.00745
56.504	4.06592	3.8348							56.548	2.2246	0.888686							57.052	-0.00318	0.0074
56.604	4.09766	3.83453							56.648	2.16017	0.888582							57.152	-0.00342	0.00735
56.704	4.06445	3.83426							56.748	2.14454	0.888479							57.252	-0.00513	0.0073
56.804	4.04492	3.83399							56.848	2.13087	0.888376							57.352	-0.00708	0.00725
56.904	4.04541	3.83372							56.948	2.15233	0.888273							57.452	0.000488	0.0072
57.004	4.05518	3.83345							57.048	2.14257	0.88817							57.552	0.014402	0.00716
57.104	4.05518	3.83318							57.148	2.11915	0.888067							57.652	0.0061	0.00711
57.204	4.0669	3.83291							57.248	2.14845	0.887964							57.752	-0.00513	0.00706
57.304	4.08691	3.83264							57.348	2.16798	0.887861							57.852	0.0061	0.00701
57.404	4.09522	3.83237							57.448	2.13476	0.887758							57.952	-0.00171	0.00697
57.504	4.11475	3.8321							57.548	2.10351	0.887655							58.052	-0.00342	0.00692
57.604	4.08643	3.83183							57.648	2.08595	0.887552							58.152	0.00903	0.00687
57.704	4.08594	3.83156							57.748	2.11817	0.887449							58.252	0.027588	0.00683
57.804	4.09668	3.83129							57.848	2.12891	0.887346							58.352	0.028076	0.00678
57.904	4.10498	3.83102							57.948	2.07421	0.887243							58.452	0.025635	0.00674
58.004	4.08496	3.83075							58.048	2.07226	0.887141							58.552	0.013917	0.00669
58.104	4.08447	3.83048							58.148	2.07618	0.887038							58.652	0.02832	0.00664
58.204	4.09522	3.83021							58.248	2.08399	0.886935							58.752	0.035645	0.0066
58.304	4.11279	3.82995							58.348	2.07032	0.886832							58.852	0.031494	0.00656
58.404	4.09668	3.82968							58.448	2.05468	0.886729							58.952	0.039551	0.00651
58.504	4.10449	3.82941							58.548	2.09179	0.886626							59.052	0.039551	0.00647
58.604	4.05322	3.82914							58.648	2.08399	0.886523							59.152	0.05127	0.00643
58.704	4.00537	3.82887							58.748	2.06837	0.88642							59.252	0.057373	0.00638
58.804	4.02295	3.8286							58.848	2.10938	0.886318							59.352	0.058594	0.00634
58.904	4.01367	3.82833							58.948	2.13085	0.886215							59.452	0.045166	0.0063
59.004	4.01416	3.82806							59.048	2.0957	0.886112							59.552	0.046141	0.00625
59.104	4.02637	3.82779							59.148	2.08204	0.886009							59.652	0.070801	0.00621
59.204	4.04248	3.82752							59.248	2.06446	0.885907							59.752	0.061035	0.00617
59.304	4.02588	3.82725							59.348	2.03516	0.885804							59.852	0.054932	0.00613
59.404	4.00781	3.82698							59.448	1.98828	0.885701							59.952	0.063232	0.00609
59.504	4.00635	3.82671							59.548	1.9746	0.885598							60.052	0.068848	0.00605
59.604	4.01807	3.82644							59.648	1.98243	0.885496							60.152	0.072754	0.00601
59.704	4.01221	3.82618							59.748	2	0.885393							60.252	0.076904	0.00597
59.804	4.01563	3.82591							59.848	1.99024	0.88529							60.352	0.090332	0.00593
59.904	4.00293	3.82564							59.948	2.01562	0.885187							60.452	0.102051	0.00589
60.004	3.96631	3.82537							60.048	2.03515	0.885085							60.552	0.114501	0.00585
60.104	3.98438	3.8251							60.148	2.03125	0.884982							60.652	0.14502	0.00581
60.204	3.96533	3.82483							60.248	2.0293	0.884879							60.752	0.160645	0.00577
60.304	3.96533	3.82456							60.348	2.04493	0.884777							60.852	0.152588	0.00573
60.404	3.96582	3.82429							60.448	2.04687	0.884674							60.952	0.14502	0.00569
60.504	3.99658	3.82402							60.548	2.09765	0.884572							61.052	0.14282	0.00565
60.604	3.96338	3.82375							60.648	2.10254	0.884469							61.152	0.127686	0.00562
60.704	3.96533	3.82349							60.748	2.12891	0.884366							61.252	0.129395	0.00558
60.804	3.97461	3.82322							60.848	2.13575	0.884264							61.352	0.129395	0.00554
60.904	3.96582	3.82295							60.948	2.12402	0.884161							61.452	0.135498	0.0055
61.004	3.96289	3.82268							61.048	2.15039	0.884059							61.552	0.117188	0.00547
61.104	3.95752	3.82241							61.148	2.17481	0.883956							61.652	0.123779	0.00543
61.204	3.96533	3.82214							61.248	2.18164	0.883854							61.752	0.147217	0.00539
61.304	3.96582	3.82187							61.348	2.18164	0.883751							61.852	0.130859	0.00536
61.404	3.96484	3.8216							61.448	2.16797	0.883649							61.952	0.125732	0.00532
61.504	3.96533	3.82133							61.548	2.14843	0.883546							62.052	0.135498	0.00529
61.604	3.9458	3.82107							61.648	2.12598	0.883444							62.152	0.130859	0.00525
61.704	3.93848	3.8208							61.748	2.09571	0.883341							62.252	0.127197	0.00522
61.804	4.00195	3.82053							61.848	2.08203	0.883239							62.352	0.117432	0.00518
61.904	3.95557	3.82026							61.948	2.07617	0.883136							62.452	0.107666	0.00515
62.004	3.94385	3.81999							62.048	2.0332	0.883034							62.552	0.099609	0.00511
62.104	3.94141	3.81972							62.148	2.00586	0.882931							62.652	0.08252	0.00508
62.204	3.92773	3.81945							62.248	2.01172	0.882829							62.752	0.078369	0.00504
62.304	3.9043	3.81918							62.348	1.9961	0.882727							62.852	0.064209	0.00501
62.404	3.89453	3.81892							62.448	1.98047	0.882624							62.952	0.041748	0.00498
62.504	3.92578	3.81865							62.548	1.97461	0.882522							63.052	0.038576	0.00494
62.604	3.92187	3.81838							62.648	1.99707	0.882419							63.152	-0.02441	0.00491
62.704	3.84717	3.81811							62.748	2.01758	0.882317							63.252	-0.04199	0.00488
62.804	3.83594	3.81784							62.848	2.00586	0.882215							63.352	-0.03076	0.00484
62.904	3.82422	3.81757							62.948	2.06249	0.882112							63.452	-0.00586	0.00481
63.004	3.75389	3.8173							63.048	2.09765	0.88201							63.552	0.050529	0.00478
63.104	3.42336	3.81704							63.148	1.93555	0.881908							63.652	0.145752	0.00475
63.204	3.87744	3.81677							63.248	1.80175	0.881805							63.752	0.205322	0.00471
63.304	3.87939	3.8165							63.348	1.82714	0.881703							63.852	0.169922	0.00468
63.404	3.81692	3.81623							63.448	1.88477	0.881601							63.952	0.160645	0.00465
63.504	4.10645	3.81596							63.548	1.97851	0.881499							64.052	0.170166	0.00462
63.604	3.896	3.81569							63.648	2.03809	0.881396							64.152	0.144287	0.00459
63.704	3.92334	3.81543							63.748	2.03907	0.881294							64.252	0.13916	0.00456
63.804	3.90479	3.81516							63.848	2.01758	0.881192							64.352	0.137451	0.00453
63.904	3.90429	3.81489							63.948	1.97656	0.88109							64.452	0.141113	0.0045
64.004	3.88574	3.81462							64.048	1.97949	0.880987							64.552	0.141113	0.00447
64.104	3.90429	3.81435							64.148	1.97852	0.880885							64.652	0.141113	0.00444
64.204	3.89453	3.81408							64.248	1.94434	0.880783							64.752	0.148926	0.00441
64.304	3.8877	3.81382							64.348	1.88282	0.880681							64.852	0.137207	0.00438
64.404	3.88525	3.81355							64.448	1.85156	0.880579							64.952	0.143311	0.00435
64.504	3.88477	3.81328							64.548	1.82031	0.880477							65.052	0.146973	0.00432
64.604	3.875	3.81301							64.648	1.7754	0.880375							65.152	0.155029	0.00429
64.704	3.86572	3.81274							64.748	1.74805	0.880272							65.252	0.162598	0.00426
64.804	3.87354	3.81247							64.848	1.75391	0.88017							65.352	0.150879	0.00423
64.904	3.86084	3.81221							64.948	1.73047	0.880068							65.452	0.150879	0.0042
65.004	3.84229	3.81194							65.048	1.75586	0.879966							65.552	0.156982	0.00418
65.104	3.83643	3.81167							65.148	1.72852	0.879864							65.652	0.14624	0.00415
65.204	3.84766	3.8114							65.248	1.7207	0.879762							65.752	0.137451	0.00412
65.304	3.83936	3.81113							65.348	1.71289	0.87966							65.852	0.141113	0.00409
65.404	3.86524	3.81087							65.448	1.70312	0.879558							65.952	0.141113	0.00407
65.504	3.8623	3.8106							65.548	1.69531	0.879456							66.052	0.145264	0.00404
65.604	3.87451	3.81033							65.648	1.71289	0.879354							66.152	0.137207	0.00401
65.704	3.85645	3.81006							65.748	1.72656	0.879252							66.252	0.155029	0.00398
65.804	3.85303	3.80979							65.848	1.74219	0.87915							66.352	0.160645	0.00396
65.904	3.83447	3.80953							65.948	1.71875	0.879048							66.452	0.160645	0.00393
66.004	3.83838	3.80926							66.048	1.73242	0.878946							66.552	0.152832	0.0039
66.104	3.82617	3.80899							66.148	1.75586	0.878844							66.652	0.152832	0.00388
66.204	3.81641	3.80872							66.248	1.74023	0.878742							66.752	0.141113	0.00385
66.304	3.81494	3.80845							66.348	1.72852	0.87864							66.852	0.145264	0.00383
66.404	3.81494	3.80819							66.448	1.7207	0.878538							66.952	0.143311	0.0038
66.504	3.81445	3.80792							66.548	1.71289	0.878436							67.052	0.141113	0.00378
66.604	3.80518	3.80765							66.648	1.71875	0.878334							67.152	0.136963	0.00375
66.704	3.80322	3.80738							66.748	1.71484	0.878233							67.252	0.119629	0.00373
66.804	3.79541	3.80711							66.848	1.71094	0.878131							67.352	0.125732	0.0037
66.904	3.81689	3.80685							66.948	1.7168	0.878029							67.452	0.131348	0.00368
67.004	3.80908	3.80658							67.048	1.70898	0.877927							67.552	0.117432	0.00365
67.104	3.81445	3.80631							67.148	1.72461	0.877825							67.652	0.11792	0.00363
67.204	3.80469	3.80604							67.248	1.72461	0.877723							67.752	0.121582	0.0036
67.304	3.79492	3.80578							67.348	1.74805	0.877622							67.852	0.125244	0.00358
67.404	3.78565	3.80551							67.448	1.74024	0.87752							67.952	0.114014	0.00355
67.504	3.78857	3.80524							67.548	1.72852	0.877418							68.052	0.121826	0.00353
67.604	3.80713	3.80497							67.648	1.73828	0.877316							68.152	0.13916	0.00351
67.704	3.81494	3.80471							67.748	1.74805	0.877214							68.252	0.13501	0.00348
67.804	3.80127	3.80444							67.848	1.73633	0.877113							68.352	0.129395	0.00346
67.904	3.80567	3.80417							67.948	1.73047	0.877011							68.452	0.139649	0.00344
68.004	3.81445	3.8039							68.048	1.75	0.876909							68.552	0.152588	0.00341
68.104	3.80713	3.80364							68.148	1.76953	0.876807							68.652	0.142822	0.00339
68.204	3.80713	3.80337							68.248	1.77539	0.876706							68.752	0.131348	0.00337
68.304	3.80713	3.8031							68.348	1.77149	0.876604							68.852	0.131348	0.00334
68.404	3.80518	3.80283							68.448	1.7832	0.876502							68.952	0.129396	0.00332
68.504	3.81348	3.80257							68.548	1.76953	0.876401							69.052	0.141113	0.0033
68.604	3.81445	3.8023							68.648	1.76758	0.876299							69.152	0.141116	0.00328
68.704	3.81445	3.80203							68.748	1.78515	0.876197							69.252	0.135498	0.00326
68.804	3.80566	3.80176							68.848	1.7832	0.876096							69.352	0.13501	0.00323
68.904	3.80664	3.8015							68.948	1.78516	0.875994							69.452	0.129395	0.00321
69.004	3.80713	3.80123							69.048	1.76367	0.875893							69.552	0.139648	0.00319
69.104	3.79492	3.80096							69.148	1.75	0.875791							69.652	0.148927	0.00317
69.204	3.79297	3.80069							69.248	1.7539	0.875689							69.752	0.141113	0.00315
69.304	3.78369	3.80043							69.348	1.75196	0.875588							69.852	0.141113	0.00313
69.404	3.78369	3.80016							69.448	1.76367	0.875486							69.952	0.125247	0.00311
69.504	3.79492	3.79989							69.548	1.75586	0.875385							70.052	0.131836	0.00309
69.604	3.77783	3.79962							69.648	1.75	0.875283							70.152	0.145266	0.00306
69.704	3.77881	3.79936							69.748	1.75781	0.875182							70.252	0.155029	0.00304
69.804	3.80518	3.79909							69.848	1.73828	0.87508							70.352	0.166992	0.00302
69.904	3.81592	3.79882							69.948	1.72852	0.874979							70.452	0.189942	0.003
70.004	3.78564	3.79856							70.048	1.73633	0.874877							70.552	0.184326	0.00298
70.104	3.78564	3.79829							70.148	1.72461	0.874776							70.652	0.194092	0.00296
70.204	3.7832	3.79802							70.248	1.73242	0.874674							70.752	0.185791	0.00294
70.304	3.78369	3.79775							70.348	1.73047	0.874573							70.852	0.176025	0.00292
70.404	3.78614	3.79749							70.448	1.72266	0.874471							70.952	0.170412	0.0029
70.504	3.79541	3.79722							70.548	1.69922	0.87437							71.052	0.176025	0.00288
70.604	3.79492	3.79695							70.648	1.69141	0.874268							71.152	0.172365	0.00287
70.704	3.77442	3.79669							70.748	1.6914	0.874167							71.252	0.172363	0.00285
70.804	3.78369	3.79642							70.848	1.67969	0.874066							71.352	0.178711	0.00283
70.904	3.7876	3.79615							70.948	1.67383	0.873964							71.452	0.195558	0.00281
71.004	3.79443	3.79588							71.048	1.67383	0.873863							71.552	0.188232	0.00279
71.104	3.7749	3.79562							71.148	1.66992	0.873761							71.652	0.205812	0.00277
71.204	3.76758	3.79535							71.248	1.65039	0.87366							71.752	0.203613	0.00275
71.304	3.75781	3.79508							71.348	1.6582	0.873559							71.852	0.217529	0.00273
71.404	3.73682	3.79482							71.448	1.65625	0.873457							71.952	0.227297	0.00272
71.504	3.74316	3.79455							71.548	1.66797	0.873356							72.052	0.235107	0.0027
71.604	3.75195	3.79428							71.648	1.66211	0.873255							72.152	0.240726	0.00268
71.704	3.74317	3.79402							71.748	1.65625	0.873154							72.252	0.246826	0.00266
71.804	3.75586	3.79375							71.848	1.65039	0.873052							72.352	0.262207	0.00264
71.904	3.7461	3.79348							71.948	1.66016	0.872951							72.452	0.262208	0.00263
72.004	3.73682	3.79322							72.048	1.66016	0.87285							72.552	0.250488	0.00261
72.104	3.74512	3.79295							72.148	1.67188	0.872749							72.652	0.246337	0.00259
72.204	3.75391	3.79268							72.248	1.67968	0.872647							72.752	0.23291	0.00257
72.304	3.75635	3.79241							72.348	1.65039	0.872546							72.852	0.226807	0.00256
72.404	3.75635	3.79215							72.448	1.6582	0.872445							72.952	0.227297	0.00254
72.504	3.74414	3.79188							72.548	1.63867	0.872344							73.052	0.23291	0.00252
72.604	3.74268	3.79161							72.648	1.66406	0.872242							73.152	0.228762	0.0025
72.704	3.75489	3.79135							72.748	1.66602	0.872141							73.252	0.227295	0.00249
72.804	3.76367	3.79108							72.848	1.67383	0.87204							73.352	0.23291	0.00247
72.904	3.75781	3.79081							72.948	1.66016	0.871939							73.452	0.21509	0.00245
73.004	3.74854	3.79055							73.048	1.66797	0.871838							73.552	0.209473	0.00244
73.104	3.74805	3.79028							73.148	1.66797	0.871737							73.652	0.207277	0.00242
73.204	3.74658	3.79001							73.248	1.66601	0.871636							73.752	0.20166	0.00241
73.304	3.73535	3.78975							73.348	1.66211	0.871534							73.852	0.213379	0.00239
73.404	3.75635	3.78948							73.448	1.64453	0.871433							73.952	0.21338	0.00237
73.504	3.75391	3.78921							73.548	1.63477	0.871332							74.052	0.207275	0.00236
73.604	3.74609	3.78895							73.648	1.64063	0.871231							74.152	0.197511	0.00234
73.704	3.73682	3.78868							73.748	1.63476	0.87113							74.252	0.187744	0.00233
73.804	3.73633	3.78842							73.848	1.62891	0.871029							74.352	0.144287	0.00231
73.904	3.73682	3.78815							73.948	1.63086	0.870928							74.452	0.123291	0.00229
74.004	3.73633	3.78788							74.048	1.63281	0.870827							74.552	0.107422	0.00228
74.104	3.71533	3.78762							74.148	1.61524	0.870726							74.652	0.103758	0.00226
74.204	3.72705	3.78735							74.248	1.59765	0.870625							74.752	0.082275	0.00225
74.304	3.72705	3.78708							74.348	1.58985	0.870524							74.852	0.078613	0.00223
74.404	3.729	3.78682							74.448	1.58594	0.870423							74.952	0.066651	0.00222
74.504	3.71729	3.78655							74.548	1.56446	0.870322							75.052	0.067139	0.0022
74.604	3.71533	3.78628							74.648	1.55469	0.870221							75.152	0.078615	0.00219
74.704	3.72315	3.78602							74.748	1.5625	0.87012							75.252	0.094482	0.00217
74.804	3.71484	3.78575							74.848	1.55859	0.870019							75.352	0.088379	0.00216
74.904	3.71338	3.78549							74.948	1.54688	0.869918							75.452	0.08423	0.00215
75.004	3.71338	3.78522							75.048	1.54883	0.869818							75.552	0.084717	0.00213
75.104	3.71289	3.78495							75.148	1.53125	0.869717							75.652	0.090332	0.00212
75.204	3.71484	3.78469							75.248	1.52734	0.869616							75.752	0.102051	0.0021
75.304	3.70557	3.78442							75.348	1.53711	0.869515							75.852	0.108154	0.00209
75.404	3.70557	3.78415							75.448	1.52149	0.869414							75.952	0.115478	0.00207
75.504	3.70508	3.78389							75.548	1.51758	0.869313							76.052	0.102051	0.00206
75.604	3.69385	3.78362							75.648	1.52148	0.869212							76.152	0.102052	0.00205
75.704	3.6958	3.78336							75.748	1.50781	0.869112							76.252	0.095947	0.00203
75.804	3.69531	3.78309							75.848	1.4961	0.869011							76.352	0.098145	0.00202
75.904	3.68604	3.78282							75.948	1.50977	0.86891							76.452	0.096438	0.00201
76.004	3.68604	3.78256							76.048	1.49414	0.868809							76.552	0.095947	0.00199
76.104	3.68555	3.78229							76.148	1.5	0.868708							76.652	0.096438	0.00198
76.204	3.67676	3.78203							76.248	1.48047	0.868608							76.752	0.10791	0.00197
76.304	3.68555	3.78176							76.348	1.49805	0.868507							76.852	0.10791	0.00195
76.404	3.67627	3.78149							76.448	1.50781	0.868406							76.952	0.10376	0.00194
76.504	3.6875	3.78123							76.548	1.50781	0.868305							77.052	0.098145	0.00193
76.604	3.6665	3.78096							76.648	1.48828	0.868205							77.152	0.093994	0.00191
76.704	3.67383	3.7807							76.748	1.48047	0.868104							77.252	0.090332	0.0019
76.804	3.6626	3.78043							76.848	1.46875	0.868003							77.352	0.088379	0.00189
76.904	3.67383	3.78016							76.948	1.46875	0.867903							77.452	0.086427	0.00188
77.004	3.66455	3.7799							77.048	1.46875	0.867802							77.552	0.088379	0.00186
77.104	3.65234	3.77963							77.148	1.46289	0.867701							77.652	0.090333	0.00185
77.204	3.64258	3.77937							77.248	1.44531	0.867601							77.752	0.090332	0.00184
77.304	3.63379	3.7791							77.348	1.45508	0.8675							77.852	0.090332	0.00183
77.404	3.6543	3.77883							77.448	1.45703	0.867399							77.952	0.076417	0.00181
77.504	3.64551	3.77857							77.548	1.46094	0.867299							78.052	0.082764	0.0018
77.604	3.65479	3.7783							77.648	1.44922	0.867198							78.152	0.086426	0.00179
77.704	3.65479	3.77804							77.748	1.46094	0.867098							78.252	0.082275	0.00178
77.804	3.6626	3.77777							77.848	1.44922	0.866997							78.352	0.088867	0.00176
77.904	3.66406	3.77751							77.948	1.45703	0.866896							78.452	0.099854	0.00175
78.004	3.6543	3.77724							78.048	1.46094	0.866796							78.552	0.088379	0.00174
78.104	3.64307	3.77697							78.148	1.45703	0.866695							78.652	0.100588	0.00173
78.204	3.63477	3.77671							78.248	1.46875	0.866595							78.752	0.109863	0.00172
78.304	3.62549	3.77644							78.348	1.47266	0.866494							78.852	0.109863	0.00171
78.404	3.63721	3.77618							78.448	1.48047	0.866394							78.952	0.109863	0.0017
78.504	3.63721	3.77591							78.548	1.4668	0.866293							79.052	0.106201	0.00168
78.604	3.63721	3.77565							78.648	1.47266	0.866193							79.152	0.121582	0.00167
78.704	3.63672	3.77538							78.748	1.47656	0.866092							79.252	0.109863	0.00166
78.804	3.62744	3.77511							78.848	1.47656	0.865992							79.352	0.109863	0.00165
78.904	3.62695	3.77485							78.948	1.46875	0.865891							79.452	0.115969	0.00164
79.004	3.61719	3.77458							79.048	1.47266	0.865791							79.552	0.121582	0.00163
79.104	3.60791	3.77432							79.148	1.4707	0.86569							79.652	0.121584	0.00162
79.204	3.6084	3.77405							79.248	1.48047	0.86559							79.752	0.125732	0.00161
79.304	3.6167	3.77379							79.348	1.48047	0.86549							79.852	0.131348	0.0016
79.404	3.59815	3.77352							79.448	1.5	0.865389							79.952	0.127197	0.00158
79.504	3.59619	3.77326							79.548	1.50391	0.865289							80.052	0.121582	0.00157
79.604	3.59619	3.77299							79.648	1.50977	0.865189							80.152	0.119631	0.00156
79.704	3.59619	3.77273							79.748	1.51172	0.865088							80.252	0.121338	0.00155
79.804	3.604	3.77246							79.848	1.52734	0.864988							80.352	0.123779	0.00154
79.904	3.59229	3.7722							79.948	1.54883	0.864887							80.452	0.129396	0.00153
80.004	3.61523	3.77193							80.048	1.55664	0.864787							80.552	0.129395	0.00152
80.104	3.59473	3.77166							80.148	1.56055	0.864687							80.652	0.129396	0.00151
80.204	3.60547	3.7714							80.248	1.57227	0.864587							80.752	0.123291	0.0015
80.304	3.60254	3.77113							80.348	1.60742	0.864486							80.852	0.135498	0.00149
80.404	3.60352	3.77087							80.448	1.61523	0.864386							80.952	0.129396	0.00148
80.504	3.60596	3.7706							80.548	1.62305	0.864286							81.052	0.129395	0.00147
80.604	3.60596	3.77034							80.648	1.63477	0.864185							81.152	0.147219	0.00146
80.704	3.61719	3.77007							80.748	1.63867	0.864085							81.252	0.150879	0.00145
80.804	3.60791	3.76981							80.848	1.64648	0.863985							81.352	0.147217	0.00144
80.904	3.59619	3.76954							80.948	1.62891	0.863885							81.452	0.145266	0.00143
81.004	3.604	3.76928							81.048	1.62891	0.863785							81.552	0.148926	0.00142
81.104	3.60547	3.76901							81.148	1.63672	0.863684							81.652	0.150879	0.00141
81.204	3.58643	3.76875							81.248	1.62891	0.863584							81.752	0.13916	0.0014
81.304	3.58643	3.76848							81.348	1.625	0.863484							81.852	0.143311	0.00139
81.404	3.59814	3.76822							81.448	1.62695	0.863384							81.952	0.148926	0.00139
81.504	3.59473	3.76795							81.548	1.62695	0.863284							82.052	0.141113	0.00138
81.604	3.604	3.76769							81.648	1.62109	0.863184							82.152	0.141115	0.00137
81.704	3.60352	3.76742							81.748	1.625	0.863083							82.252	0.141113	0.00136
81.804	3.59473	3.76716							81.848	1.60547	0.862983							82.352	0.143311	0.00135
81.904	3.60938	3.76689							81.948	1.58985	0.862883							82.452	0.141113	0.00134
82.004	3.59766	3.76663							82.048	1.58594	0.862783							82.552	0.131348	0.00133
82.104	3.58496	3.76636							82.148	1.57422	0.862683							82.652	0.1355	0.00132
82.204	3.60596	3.7661							82.248	1.56836	0.862583							82.752	0.141113	0.00131
82.304	3.60596	3.76583							82.348	1.57227	0.862483							82.852	0.148926	0.0013
82.404	3.59375	3.76557							82.448	1.57031	0.862383							82.952	0.144775	0.0013
82.504	3.58447	3.7653							82.548	1.5625	0.862283							83.052	0.129395	0.00129
82.604	3.5918	3.76504							82.648	1.54883	0.862183							83.152	0.133547	0.00128
82.704	3.57471	3.76477							82.748	1.54883	0.862083							83.252	0.150879	0.00127
82.804	3.57275	3.76451							82.848	1.54102	0.861983							83.352	0.168701	0.00126
82.904	3.58447	3.76424							82.948	1.5293	0.861883							83.452	0.154543	0.00125
83.004	3.58496	3.76398							83.048	1.52149	0.861783							83.552	0.153076	0.00124
83.104	3.59619	3.76371							83.148	1.52149	0.861683							83.652	0.162844	0.00124
83.204	3.59619	3.76345							83.248	1.51563	0.861583							83.752	0.168457	0.00123
83.304	3.5957	3.76318							83.348	1.52148	0.861483							83.852	0.156494	0.00122
83.404	3.58643	3.76292							83.448	1.51367	0.861383							83.952	0.156983	0.00121
83.504	3.58691	3.76266							83.548	1.49609	0.861283							84.052	0.160645	0.0012
83.604	3.60791	3.76239							83.648	1.48438	0.861183							84.152	0.156494	0.00119
83.704	3.60596	3.76213							83.748	1.48437	0.861083							84.252	0.156982	0.00119
83.804	3.604	3.76186							83.848	1.47656	0.860984							84.352	0.150391	0.00118
83.904	3.60401	3.7616							83.948	1.47656	0.860884							84.452	0.147219	0.00117
84.004	3.61475	3.76133							84.048	1.45313	0.860784							84.552	0.146729	0.00116
84.104	3.59668	3.76107							84.148	1.45312	0.860684							84.652	0.15503	0.00116
84.204	3.60498	3.7608							84.248	1.44531	0.860584							84.752	0.154541	0.00115
84.304	3.58496	3.76054							84.348	1.43945	0.860484							84.852	0.145264	0.00114
84.404	3.58203	3.76027							84.448	1.41992	0.860385							84.952	0.158692	0.00113
84.504	3.58447	3.76001							84.548	1.41992	0.860285							85.052	0.160645	0.00112
84.604	3.58398	3.75974							84.648	1.41602	0.860185							85.152	0.152834	0.00112
84.704	3.57666	3.75948							84.748	1.4082	0.860085							85.252	0.146729	0.00111
84.804	3.57666	3.75922							84.848	1.4082	0.859985							85.352	0.141113	0.0011
84.904	3.57666	3.75895							84.948	1.41992	0.859886							85.452	0.141115	0.00109
85.004	3.57471	3.75869							85.048	1.41211	0.859786							85.552	0.141113	0.00109
85.104	3.58594	3.75842							85.148	1.41406	0.859686							85.652	0.129396	0.00108
85.204	3.58496	3.75816							85.248	1.41211	0.859586							85.752	0.129395	0.00107
85.304	3.58203	3.75789							85.348	1.41211	0.859487							85.852	0.135498	0.00107
85.404	3.58496	3.75763							85.448	1.4043	0.859387							85.952	0.136964	0.00106
85.504	3.58643	3.75737							85.548	1.39258	0.859287							86.052	0.131348	0.00105
85.604	3.59619	3.7571							85.648	1.38672	0.859188							86.152	0.143066	0.00104
85.704	3.59619	3.75684							85.748	1.39258	0.859088							86.252	0.125244	0.00104
85.804	3.60791	3.75657							85.848	1.38086	0.858988							86.352	0.119629	0.00103
85.904	3.59424	3.75631							85.948	1.38477	0.858889							86.452	0.119631	0.00102
86.004	3.59424	3.75604							86.048	1.38281	0.858789							86.552	0.119629	0.00102
86.104	3.60205	3.75578							86.148	1.38672	0.85869							86.652	0.119631	0.00101
86.204	3.60547	3.75552							86.248	1.39063	0.85859							86.752	0.131348	0.001
86.304	3.59619	3.75525							86.348	1.39844	0.85849							86.852	0.127197	0.000996
86.404	3.58594	3.75499							86.448	1.39063	0.858391							86.952	0.121583	0.000989
86.504	3.58838	3.75472							86.548	1.39844	0.858291							87.052	0.121582	0.000983
86.604	3.58643	3.75446							86.648	1.39844	0.858192							87.152	0.121584	0.000976
86.704	3.58594	3.7542							86.748	1.39844	0.858092							87.252	0.121582	0.00097
86.804	3.57666	3.75393							86.848	1.39258	0.857993							87.352	0.121582	0.000963
86.904	3.57666	3.75367							86.948	1.39648	0.857893							87.452	0.121584	0.000957
87.004	3.58887	3.7534							87.048	1.40039	0.857794							87.552	0.115479	0.00095
87.104	3.59424	3.75314							87.148	1.39453	0.857694							87.652	0.111817	0.000944
87.204	3.5957	3.75288							87.248	1.38281	0.857595							87.752	0.101563	0.000938
87.304	3.57227	3.75261							87.348	1.40039	0.857495							87.852	0.102295	0.000931
87.404	3.57471	3.75235							87.448	1.37695	0.857396							87.952	0.101809	0.000925
87.504	3.57471	3.75208							87.548	1.37695	0.857296							88.052	0.100098	0.000919
87.604	3.56689	3.75182							87.648	1.36914	0.857197							88.152	0.1001	0.000913
87.704	3.57471	3.75156							87.748	1.39062	0.857097							88.252	0.100098	0.000907
87.804	3.57471	3.75129							87.848	1.38672	0.856998							88.352	0.100098	0.0009
87.904	3.58643	3.75103							87.948	1.38477	0.856898							88.452	0.104249	0.000894
88.004	3.58545	3.75076							88.048	1.39648	0.856799							88.552	0.099609	0.000888
88.104	3.55322	3.7505							88.148	1.39258	0.8567							88.652	0.1001	0.000882
88.204	3.55322	3.75024							88.248	1.39258	0.8566							88.752	0.100098	0.000877
88.304	3.55469	3.74997							88.348	1.4082	0.856501							88.852	0.112305	0.000871
88.404	3.54492	3.74971							88.448	1.39648	0.856402							88.952	0.115479	0.000865
88.504	3.54834	3.74945							88.548	1.38672	0.856302							89.052	0.104248	0.000859
88.604	3.55518	3.74918							88.648	1.38281	0.856203							89.152	0.105715	0.000853
88.704	3.55518	3.74892							88.748	1.38672	0.856104							89.252	0.10791	0.000848
88.804	3.56494	3.74865							88.848	1.39453	0.856004							89.352	0.093994	0.000842
88.904	3.56494	3.74839							88.948	1.39063	0.855905							89.452	0.094484	0.000836
89.004	3.55322	3.74813							89.048	1.38477	0.855806							89.552	0.105713	0.000831
89.104	3.56689	3.74786							89.148	1.37891	0.855706							89.652	0.108156	0.000825
89.204	3.55859	3.7476							89.248	1.3789	0.855607							89.752	0.111816	0.00082
89.304	3.54932	3.74734							89.348	1.36133	0.855508							89.852	0.115967	0.000814
89.404	3.54541	3.74707							89.448	1.36328	0.855409							89.952	0.11914	0.000809
89.504	3.5459	3.74681							89.548	1.36523	0.85531							90.052	0.098145	0.000803
89.604	3.55371	3.74655							89.648	1.38281	0.85521							90.152	0.096191	0.000798
89.704	3.55078	3.74628							89.748	1.38867	0.855111							90.252	0.088379	0.000792
89.804	3.55322	3.74602							89.848	1.39258	0.855012							90.352	0.106201	0.000787
89.904	3.54688	3.74575							89.948	1.40234	0.854913							90.452	0.113526	0.000782
90.004	3.53809	3.74549							90.048	1.41211	0.854814							90.552	0.109863	0.000777
90.104	3.55518	3.74523							90.148	1.40234	0.854714							90.652	0.109863	0.000771
90.204	3.55518	3.74496							90.248	1.41211	0.854615							90.752	0.102051	0.000766
90.304	3.55518	3.7447							90.348	1.42969	0.854516							90.852	0.095947	0.000761
90.404	3.54541	3.74444							90.448	1.43555	0.854417							90.952	0.108155	0.000756
90.504	3.55713	3.74417							90.548	1.41797	0.854318							91.052	0.103516	0.000751
90.604	3.54688	3.74391							90.648	1.42969	0.854219							91.152	0.106203	0.000746
90.704	3.54541	3.74365							90.748	1.42383	0.85412							91.252	0.119629	0.000741
90.804	3.5459	3.74338							90.848	1.42578	0.854021							91.352	0.125732	0.000736
90.904	3.54736	3.74312							90.948	1.41602	0.853922							91.452	0.141115	0.000731
91.004	3.54541	3.74286							91.048	1.43359	0.853823							91.552	0.13501	0.000726
91.104	3.54492	3.74259							91.148	1.44726	0.853724							91.652	0.133059	0.000721
91.204	3.53174	3.74233							91.248	1.44531	0.853625							91.752	0.127441	0.000716
91.304	3.53369	3.74207							91.348	1.43555	0.853526							91.852	0.121338	0.000712
91.404	3.52588	3.7418							91.448	1.4375	0.853427							91.952	0.09961	0.000707
91.504	3.5376	3.74154							91.548	1.45508	0.853328							92.052	0.0979	0.000702
91.604	3.52588	3.74128							91.648	1.45312	0.853229							92.152	0.100098	0.000697
91.704	3.5166	3.74101							91.748	1.44727	0.85313							92.252	0.096436	0.000693
91.804	3.53369	3.74075							91.848	1.44922	0.853031							92.352	0.102051	0.000688
91.904	3.52197	3.74049							91.948	1.45312	0.852932							92.452	0.102051	0.000683
92.004	3.53564	3.74023							92.048	1.45898	0.852833							92.552	0.098145	0.000679
92.104	3.52734	3.73996							92.148	1.46484	0.852734							92.652	0.105715	0.000674
92.204	3.52588	3.7397							92.248	1.46484	0.852635							92.752	0.100098	0.00067
92.304	3.52588	3.73944							92.348	1.46875	0.852536							92.852	0.090332	0.000665
92.404	3.52442	3.73917							92.448	1.46484	0.852437							92.952	0.098146	0.000661
92.504	3.52197	3.73891							92.548	1.4668	0.852338							93.052	0.093994	0.000656
92.604	3.52246	3.73865							92.648	1.47656	0.852239							93.152	0.090334	0.000652
92.704	3.54639	3.73838							92.748	1.46875	0.852141							93.252	0.102051	0.000648
92.804	3.55664	3.73812							92.848	1.46289	0.852042							93.352	0.106201	0.000643
92.904	3.54786	3.73786							92.948	1.47266	0.851943							93.452	0.119631	0.000639
93.004	3.56738	3.7376							93.048	1.47461	0.851844							93.552	0.115479	0.000635
93.104	3.58447	3.73733							93.148	1.4707	0.851745							93.652	0.103762	0.00063
93.204	3.57471	3.73707							93.248	1.45898	0.851646							93.752	0.104248	0.000626
93.304	3.56689	3.73681							93.348	1.45703	0.851548							93.852	0.109863	0.000622
93.404	3.57617	3.73654							93.448	1.44531	0.851449							93.952	0.109863	0.000618
93.504	3.56689	3.73628							93.548	1.43945	0.85135							94.052	0.095947	0.000614
93.604	3.56348	3.73602							93.648	1.43164	0.851251							94.152	0.086427	0.000609
93.704	3.57568	3.73576							93.748	1.42969	0.851153							94.252	0.074463	0.000605
93.804	3.55615	3.73549							93.848	1.41797	0.851054							94.352	0.064697	0.000601
93.904	3.54394	3.73523							93.948	1.40625	0.850955							94.452	0.065188	0.000597
94.004	3.51514	3.73497							94.048	1.41406	0.850856							94.552	0.068848	0.000593
94.104	3.48633	3.7347							94.148	1.40625	0.850758							94.652	0.073001	0.000589
94.204	3.47315	3.73444							94.248	1.40039	0.850659							94.752	0.076904	0.000585
94.304	3.47266	3.73418							94.348	1.40234	0.85056							94.852	0.08667	0.000581
94.404	3.4751	3.73392							94.448	1.39453	0.850462							94.952	0.074464	0.000578
94.504	3.46777	3.73365							94.548	1.38867	0.850363							95.052	0.07251	0.000574
94.604	3.48877	3.73339							94.648	1.4043	0.850264							95.152	0.066895	0.00057
94.704	3.48438	3.73313							94.748	1.39844	0.850166							95.252	0.070801	0.000566
94.804	3.47412	3.73287							94.848		0.850067							95.352	0.076904	0.000562
94.904	3.45557	3.7326							94.948		0.849969							95.452	0.082521	0.000558
95.004	3.45215	3.73234							95.048		0.84987							95.552	0.08667	0.000555
95.104	3.4165	3.73208							95.148		0.849771							95.652	0.096437	0.000551
95.204	3.42334	3.73182							95.248		0.849673							95.752	0.092041	0.000547
95.304	3.3916	3.73155							95.348		0.849574							95.852	0.086426	0.000544
95.404	3.35498	3.73129							95.448		0.849476							95.952	0.078614	0.00054
95.504	3.34668	3.73103							95.548		0.849377							96.052	0.068359	0.000536
95.604	3.34473	3.73077							95.648		0.849279							96.152	0.059084	0.000533
95.704	3.36426	3.7305							95.748		0.84918							96.252	0.063232	0.000529
95.804	3.38379	3.73024							95.848		0.849082							96.352	0.068848	0.000526
95.904	3.40723	3.72998							95.948		0.848983							96.452	0.059083	0.000522
96.004	3.40723	3.72972							96.048		0.848885							96.552	0.047119	0.000519
96.104	3.41455	3.72945							96.148		0.848786							96.652	0.029787	0.000515
96.204	3.42285	3.72919							96.248		0.848688							96.752	0.0354	0.000512
96.304	3.43457	3.72893							96.348		0.848589							96.852	0.016357	0.000508
96.404	3.46778	3.72867							96.448		0.848491							96.952	0.021973	0.000505
96.504	3.4751	3.72841							96.548		0.848393							97.052	0.0061	0.000501
96.604	3.47559	3.72814							96.648		0.848294							97.152	0.000488	0.000498
96.704	3.4751	3.72788							96.748		0.848196							97.252	0.000488	0.000495
96.804	3.48438	3.72762							96.848		0.848097							97.352	0.00464	0.000491
96.904	3.48682	3.72736							96.948		0.847999							97.452	0.00415	0.000488
97.004	3.48242	3.72709							97.048		0.847901							97.552	-0.00146	0.000485
97.104	3.47705	3.72683							97.148		0.847802							97.652	-0.00757	0.000482
97.204	3.46582	3.72657							97.248		0.847704							97.752	0.000488	0.000478
97.304	3.46777	3.72631							97.348		0.847606							97.852	-0.01538	0.000475
97.404	3.47315	3.72605							97.448		0.847507							97.952	-0.01489	0.000472
97.504	3.48682	3.72578							97.548		0.847409							98.052	-0.02319	0.000469
97.604	3.47314	3.72552							97.648		0.847311							98.152	-0.02686	0.000466
97.704	3.48486	3.72526							97.748		0.847212							98.252	-0.04053	0.000463
97.804	3.49316	3.725							97.848		0.847114							98.352	-0.04053	0.000459
97.904	3.49365	3.72474							97.948		0.847016							98.452	-0.04468	0.000456
98.004	3.46289	3.72447							98.048		0.846918							98.552	-0.05029	0.000453
98.104	3.45752	3.72421							98.148		0.846819							98.652	-0.05029	0.00045
98.204	3.46728	3.72395							98.248		0.846721							98.752	-0.04248	0.000447
98.304	3.45557	3.72369							98.348		0.846623							98.852	-0.05396	0.000444
98.404	3.46729	3.72343							98.448		0.846525							98.952	-0.05444	0.000441
98.504	3.45752	3.72316							98.548		0.846427							99.052	-0.05811	0.000438
98.604	3.45361	3.7229							98.648		0.846328							99.152	-0.0581	0.000435
98.704	3.46484	3.72264							98.748		0.84623							99.252	-0.05811	0.000432
98.804	3.45557	3.72238							98.848		0.846132							99.352	-0.05811	0.00043
98.904	3.45508	3.72212							98.948		0.846034							99.452	-0.0564	0.000427
99.004	3.45752	3.72185							99.048	0.875001	0.845936							99.552	-0.06616	0.000424
99.104	3.44531	3.72159							99.148	0.890625	0.845838							99.652	-0.06372	0.000421
99.204	3.43603	3.72133							99.248	0.925781	0.84574							99.752	-0.06006	0.000418
99.304	3.43604	3.72107							99.348	0.949219	0.845641							99.852	-0.04419	0.000415
99.404	3.43555	3.72081							99.448	0.964844	0.845543							99.952	-0.03662	0.000413
99.504	3.42627	3.72055							99.548	0.962891	0.845445							100.052	-0.04834	0.00041
99.604	3.43408	3.72028							99.648	0.980469	0.845347							100.152	-0.04419	0.000407
99.704	3.42627	3.72002							99.748	1.00781	0.845249							100.252	-0.04053	0.000404
99.804	3.4375	3.71976							99.848	1.02734	0.845151							100.352	-0.04663	0.000402
99.904	3.42578	3.7195							99.948	1.04102	0.845053							100.452	-0.05029	0.000399
100.004	3.4043	3.71924							100.048	1.04688	0.844955							100.552	-0.05444	0.000396
100.104	3.39502	3.71898							100.148	1.06641	0.844857							100.652	-0.05395	0.000394
100.204	3.39502	3.71871							100.248	1.08008	0.844759							100.752	-0.05029	0.000391
100.304	3.39502	3.71845							100.348	1.07617	0.844661							100.852	-0.05029	0.000388
100.404	3.39502	3.71819							100.448	1.07813	0.844563							100.952	-0.05029	0.000386
100.504	3.39502	3.71793							100.548	1.08984	0.844465							101.052	-0.05029	0.000383
100.604	3.39502	3.71767							100.648	1.09766	0.844367							101.152	-0.05591	0.000381
100.704	3.40283	3.71741							100.748	1.125	0.844269							101.252	-0.04272	0.000378
100.804	3.40234	3.71715							100.848	1.125	0.844171							101.352	-0.06006	0.000375
100.904	3.39746	3.71688							100.948	1.10938	0.844073							101.452	-0.06201	0.000373
101.004	3.40625	3.71662							101.048	1.12109	0.843975							101.552	-0.07373	0.00037
101.104	3.38525	3.71636							101.148	1.11719	0.843878							101.652	-0.07373	0.000368
101.204	3.39648	3.7161							101.248	1.11914	0.84378							101.752	-0.07373	0.000365
101.304	3.3877	3.71584							101.348	1.13477	0.843682							101.852	-0.07983	0.000363
101.404	3.40479	3.71558							101.448	1.14258	0.843584							101.952	-0.09131	0.000361
101.504	3.4043	3.71532							101.548	1.14063	0.843486							102.052	-0.09546	0.000358
101.604	3.39258	3.71505							101.648	1.13672	0.843388							102.152	-0.09692	0.000356
101.704	3.38379	3.71479							101.748	1.13281	0.84329							102.252	-0.07959	0.000353
101.804	3.39502	3.71453							101.848	1.14648	0.843193							102.352	-0.07349	0.000351
101.904	3.39453	3.71427							101.948	1.1582	0.843095							102.452	-0.06982	0.000349
102.004	3.39307	3.71401							102.048	1.16016	0.842997							102.552	-0.052	0.000346
102.104	3.39307	3.71375							102.148	1.14648	0.842899							102.652	-0.04223	0.000344
102.204	3.38477	3.71349							102.248	1.14258	0.842801							102.752	-0.03687	0.000342
102.304	3.3877	3.71323							102.348	1.15234	0.842704							102.852	-0.04834	0.000339
102.404	3.39648	3.71296							102.448	1.14844	0.842606							102.952	-0.0581	0.000337
102.504	3.38721	3.7127							102.548	1.16016	0.842508							103.052	-0.06787	0.000335
102.604	3.37598	3.71244							102.648	1.15234	0.842411							103.152	-0.06787	0.000333
102.704	3.38525	3.71218							102.748	1.16211	0.842313							103.252	-0.07349	0.00033
102.804	3.39258	3.71192							102.848	1.1582	0.842215							103.352	-0.05029	0.000328
102.904	3.375	3.71166							102.948	1.14648	0.842117							103.452	-0.05591	0.000326
103.004	3.36572	3.7114							103.048	1.15234	0.84202							103.552	-0.05029	0.000324
103.104	3.37793	3.71114							103.148	1.1582	0.841922							103.652	-0.03857	0.000322
103.204	3.38672	3.71088							103.248	1.16797	0.841824							103.752	-0.04639	0.000319
103.304	3.36621	3.71061							103.348	1.16016	0.841727							103.852	-0.02686	0.000317
103.404	3.37549	3.71035							103.448	1.16406	0.841629							103.952	-0.02075	0.000315
103.504	3.3833	3.71009							103.548	1.17578	0.841532							104.052	-0.021	0.000313
103.604	3.39551	3.70983							103.648	1.17383	0.841434							104.152	-0.01123	0.000311
103.704	3.40479	3.70957							103.748	1.15039	0.841336							104.252	-0.02319	0.000309
103.804	3.40479	3.70931							103.848	1.14844	0.841239							104.352	-0.02271	0.000307
103.904	3.40869	3.70905							103.948	1.14648	0.841141							104.452	-0.00732	0.000305
104.004	3.4082	3.70879							104.048	1.15625	0.841044							104.552	-0.00928	0.000303
104.104	3.39941	3.70853							104.148	1.15039	0.840946							104.652	0.00855	0.000301
104.204	3.4165	3.70827							104.248	1.14062	0.840848							104.752	0.02417	0.000299
104.304	3.4165	3.70801							104.348	1.14648	0.840751							104.852	0.00586	0.000297
104.404	3.40479	3.70774							104.448	1.16016	0.840653							104.952	-0.00146	0.000295
104.504	3.40234	3.70748							104.548	1.14648	0.840556							105.052	0.00244	0.000293
104.604	3.39307	3.70722							104.648	1.15234	0.840458							105.152	-0.00561	0.000291
104.704	3.40674	3.70696							104.748	1.1582	0.840361							105.252	-0.00146	0.000289
104.804	3.40674	3.7067							104.848	1.16602	0.840263							105.352	-0.00146	0.000287
104.904	3.40674	3.70644							104.948	1.16992	0.840166							105.452	-0.00756	0.000285
105.004	3.40674	3.70618							105.048	1.16211	0.840069							105.552	0.00269	0.000283
105.104	3.40674	3.70592							105.148	1.15625	0.839971							105.652	0.012209	0.000281
105.204	3.39551	3.70566							105.248	1.1543	0.839874							105.752	-0.00562	0.000279
105.304	3.41602	3.7054							105.348	1.14844	0.839776							105.852	-0.01538	0.000277
105.404	3.40674	3.70514							105.448	1.1543	0.839679							105.952	-0.01343	0.000275
105.504	3.40674	3.70488							105.548	1.1543	0.839581							106.052	-0.02075	0.000274
105.604	3.39551	3.70462							105.648	1.1543	0.839484							106.152	-0.02539	0.000272
105.704	3.40479	3.70436							105.748	1.16016	0.839387							106.252	-0.02271	0.00027
105.804	3.41699	3.7041							105.848	1.16992	0.839289							106.352	-0.04102	0.000268
105.904	3.42627	3.70383							105.948	1.17187	0.839192							106.452	-0.02661	0.000266
106.004	3.43408	3.70357							106.048	1.17969	0.839095							106.552	-0.0271	0.000265
106.104	3.43457	3.70331							106.148	1.17969	0.838997							106.652	-0.01904	0.000263
106.204	3.44385	3.70305							106.248	1.19531	0.8389							106.752	-0.02319	0.000261
106.304	3.44385	3.70279							106.348	1.18359	0.838803							106.852	-0.04053	0.000259
106.404	3.44483	3.70253							106.448	1.18555	0.838705							106.952	-0.04663	0.000258
106.504	3.46338	3.70227							106.548	1.20312	0.838608							107.052	-0.05811	0.000256
106.604	3.45557	3.70201							106.648	1.21094	0.838511							107.152	-0.05639	0.000254
106.704	3.4668	3.70175							106.748	1.19922	0.838414							107.252	-0.05444	0.000252
106.804	3.45703	3.70149							106.848	1.19922	0.838316							107.352	-0.0564	0.000251
106.904	3.43653	3.70123							106.948	1.19531	0.838219							107.452	-0.06616	0.000249
107.004	3.44775	3.70097							107.048	1.19922	0.838122							107.552	-0.07959	0.000247
107.104	3.44629	3.70071							107.148	1.19922	0.838025							107.652	-0.07788	0.000246
107.204	3.45557	3.70045							107.248	1.19922	0.837927							107.752	-0.07593	0.000244
107.304	3.46387	3.70019							107.348	1.1875	0.83783							107.852	-0.07959	0.000242
107.404	3.46484	3.69993							107.448	1.19922	0.837733							107.952	-0.08374	0.000241
107.504	3.45557	3.69967							107.548	1.19531	0.837636							108.052	-0.1189	0.000239
107.604	3.44385	3.69941							107.648	1.20898	0.837539							108.152	-0.10254	0.000238
107.704	3.45557	3.69915							107.748	1.21094	0.837442							108.252	-0.10303	0.000236
107.804	3.4585	3.69889							107.848	1.20117	0.837344							108.352	-0.09546	0.000234
107.904	3.47705	3.69863							107.948	1.18945	0.837247							108.452	-0.10864	0.000233
108.004	3.46875	3.69837							108.048	1.20312	0.83715							108.552	-0.10913	0.000231
108.104	3.46533	3.69811							108.148	1.1875	0.837053							108.652	-0.10669	0.00023
108.204	3.46533	3.69785							108.248	1.19922	0.836956							108.752	-0.10718	0.000228
108.304	3.45361	3.69759							108.348	1.19922	0.836859							108.852	-0.09692	0.000227
108.404	3.45362	3.69733							108.448	1.20117	0.836762							108.952	-0.09131	0.000225
108.504	3.46729	3.69707							108.548	1.20898	0.836665							109.052	-0.09912	0.000224
108.604	3.46729	3.69681							108.648	1.21094	0.836568							109.152	-0.08716	0.000222
108.704	3.45557	3.69655							108.748	1.22852	0.836471							109.252	-0.08154	0.000221
108.804	3.45557	3.69629							108.848	1.23828	0.836374							109.352	-0.07544	0.000219
108.904	3.46094	3.69603							108.948	1.24219	0.836277							109.452	-0.06006	0.000218
109.004	3.45654	3.69577							109.048	1.22461	0.83618							109.552	-0.05591	0.000216
109.104	3.46289	3.69551							109.148	1.23242	0.836083							109.652	-0.04834	0.000215
109.204	3.46582	3.69525							109.248	1.23242	0.835986							109.752	-0.04224	0.000213
109.304	3.46387	3.69499							109.348	1.2168	0.835889							109.852	-0.05029	0.000212
109.404	3.47559	3.69473							109.448	1.21875	0.835792							109.952	-0.02832	0.00021
109.504	3.49658	3.69447							109.548	1.21289	0.835695							110.052	-0.03687	0.000209
109.604	3.48877	3.69421							109.648	1.2168	0.835598							110.152	-0.04248	0.000208
109.704	3.48926	3.69395							109.748	1.22656	0.835501							110.252	-0.02466	0.000206
109.804	3.49463	3.69369							109.848	1.23242	0.835404							110.352	-0.021	0.000205
109.904	3.49414	3.69343							109.948	1.24414	0.835307							110.452	-0.01684	0.000204
110.004	3.48486	3.69317							110.048	1.25195	0.83521							110.552	-0.00928	0.000202
110.104	3.48535	3.69291							110.148	1.25195	0.835113							110.652	-0.00928	0.000201
110.204	3.50586	3.69265							110.248	1.25195	0.835016							110.752	-0.000977	0.000199
110.304	3.48926	3.69239							110.348	1.25195	0.83492							110.852	0.0083	0.000198
110.404	3.49854	3.69213							110.448	1.25977	0.834823							110.952	0.010256	0.000197
110.504	3.49805	3.69187							110.548	1.26367	0.834726							111.052	0.010254	0.000195
110.604	3.4834	3.69161							110.648	1.27148	0.834629							111.152	0.026125	0.000194
110.704	3.49268	3.69135							110.748	1.26562	0.834532							111.252	0.033691	0.000193
110.804	3.49219	3.69109							110.848	1.25781	0.834435							111.352	0.039795	0.000192
110.904	3.47168	3.69083							110.948	1.2793	0.834339							111.452	0.025636	0.00019
111.004	3.47461	3.69057							111.048	1.28711	0.834242							111.552	0.033936	0.000189
111.104	3.47705	3.69031							111.148	1.30078	0.834145							111.652	0.0376	0.000188
111.204	3.47754	3.69005							111.248	1.30078	0.834048							111.752	0.037598	0.000186
111.304	3.48633	3.68979							111.348	1.28906	0.833952							111.852	0.033447	0.000185
111.404	3.46533	3.68953							111.448	1.28906	0.833855							111.952	0.038087	0.000184
111.504	3.46582	3.68927							111.548	1.29297	0.833758							112.052	0.054932	0.000183
111.604	3.4668	3.68901							111.648	1.29297	0.833661							112.152	0.049318	0.000182
111.704	3.45801	3.68875							111.748	1.28906	0.833565							112.252	0.061279	0.00018
111.804	3.46777	3.6885							111.848	1.30664	0.833468							112.352	0.062744	0.000179
111.904	3.48437	3.68824							111.948	1.28711	0.833371							112.452	0.052979	0.000178
112.004	3.46338	3.68798							112.048	1.30078	0.833275							112.552	0.053223	0.000177
112.104	3.47461	3.68772							112.148	1.28906	0.833178							112.652	0.041507	0.000175
112.204	3.45801	3.68746							112.248	1.30078	0.833081							112.752	0.069092	0.000174
112.304	3.4668	3.6872							112.348	1.30859	0.832985							112.852	0.068604	0.000173
112.404	3.45801	3.68694							112.448	1.30469	0.832888							112.952	0.065188	0.000172
112.504	3.45557	3.68668							112.548	1.31055	0.832792							113.052	0.074951	0.000171
112.604	3.45605	3.68642							112.648	1.30664	0.832695							113.152	0.074466	0.00017
112.704	3.47266	3.68616							112.748	1.27539	0.832598							113.252	0.080566	0.000169
112.804	3.45557	3.6859							112.848	1.27539	0.832502							113.352	0.080566	0.000167
112.904	3.45605	3.68564							112.948	1.26172	0.832405							113.452	0.076417	0.000166
113.004	3.45508	3.68538							113.048	1.25781	0.832309							113.552	0.06665	0.000165
113.104	3.44434	3.68512							113.148	1.27148	0.832212							113.652	0.062501	0.000164
113.204	3.45361	3.68486							113.248	1.27344	0.832116							113.752	0.065186	0.000163
113.304	3.44629	3.68461							113.348	1.26172	0.832019							113.852	0.060547	0.000162
113.404	3.4668	3.68435							113.448	1.26758	0.831923							113.952	0.052978	0.000161
113.504	3.45703	3.68409							113.548	1.28125	0.831826							114.052	0.021484	0.00016
113.604	3.43604	3.68383							113.648	1.28125	0.83173							114.152	0.045165	0.000159
113.704	3.43604	3.68357							113.748	1.2793	0.831633							114.252	0.053467	0.000158
113.804	3.44434	3.68331							113.848	1.26367	0.831537							114.352	0.037109	0.000157
113.904	3.4458	3.68305							113.948	1.24805	0.83144							114.452	0.041019	0.000155
114.004	3.43408	3.68279							114.048	1.21875	0.831344							114.552	0.069336	0.000154
114.104	3.42578	3.68253							114.148	1.22656	0.831247							114.652	0.18579	0.000153
114.204	3.40478	3.68227							114.248	1.19727	0.831151							114.752	-0.06763	0.000152
114.304	3.39697	3.68201							114.348	1.21094	0.831055							114.852	0.111328	0.000151
114.404	3.38574	3.68176							114.448	1.14844	0.830958							114.952	0.068352	0.00015
114.504	3.38379	3.6815							114.548	1.13281	0.830862							115.052	-0.13599	0.000149
114.604	3.40527	3.68124							114.648	1.08008	0.830765							115.152	0.067652	0.000148
114.704	3.39697	3.68098							114.748		0.830669							115.252	0.125977	0.000147
114.804	3.41602	3.68072							114.848		0.830573							115.352	0.061523	0.000146
114.904	3.42432	3.68046							114.948		0.830476							115.452	-0.02716	0.000145
115.004	3.4248	3.6802							115.048		0.83038							115.552	-0.09058	0.000144
115.104	3.45313	3.67994							115.148		0.830284							115.652		0.000143
115.204	3.45656	3.67968							115.248		0.830187							115.752		0.000142
115.304	3.45605	3.67943							115.348		0.830091							115.852		0.000141
115.404	3.47462	3.67917							115.448		0.829995							115.952		0.000141
115.504	3.43701	3.67891							115.548		0.829899							116.052		0.00014
115.604	3.47412	3.67865							115.648		0.829802							116.152		0.000139
115.704	3.44534	3.67839							115.748		0.829706							116.252		0.000138
115.804	3.44238	3.67813							115.848		0.82961							116.352		0.000137
115.904	3.40626	3.67787							115.948		0.829514							116.452		0.000136
116.004	3.38623	3.67761							116.048		0.829417							116.552		0.000135
116.104	3.30469	3.67736							116.148		0.829321							116.652		-1.45487
116.204	3.23241	3.6771							116.248		0.829225							116.752		-1.45458
116.304	3.17871	3.67684							116.348		0.829129							116.852		-1.45429
116.404	3.18648	3.67658							116.448		0.829033							116.952		-1.45401
116.504	3.40918	3.67632							116.548		0.828936							117.052		-1.45373
116.604	3.34863	3.67632							116.648		0.82884							117.152		-1.45345
116.704	-1.499*	3.69801							116.748		5.91784							117.252		-1.45318
116.804	1.87451*	3.71968							116.848		5.92312							117.352		-1.45291
116.904	6.38485*	3.74133							116.948		5.9284							117.452		-1.45264
117.004	4.10986	3.76295							117.048		5.93367							117.552		-1.45238
117.104	3.35938	3.78457							117.148		5.93895							117.652		-1.45211
117.204	3.08234	3.80616							117.248		5.94422							117.752		-1.45186
117.304	3.0127	3.82773							117.348		5.94949							117.852		-1.4516
117.404	3.48039	3.84928							117.448		5.95476							117.952		-1.45135
117.504	3.30957	3.87082							117.548	1.82009	5.96002							118.052		-1.4511
117.604	3.354	3.89233							117.648	2.01243	5.96528							118.152		-1.45085
117.704	3.39351	3.91383							117.748	2.18485	5.97055							118.252		-1.45061
117.804	3.27441	3.9353							117.848	2.47237	5.9758							118.352		-1.45037
117.904	3.18454	3.95676							117.948	2.89815	5.98106							118.452		-1.45013
118.004	3.16553	3.9782							118.048	2.97044	5.98632							118.552		-1.4499
118.104	3.19678	3.99962							118.148	3.22824	5.99157							118.652		-1.44966
118.204	3.17429	4.02102							118.248	3.0735	5.99682							118.752		-1.44943
118.304	3.17334	4.0424							118.348	3.38061	6.00207							118.852		-1.44921
118.404	3.18748	4.06377							118.448	3.48514	6.00731							118.952		-1.44898
118.504	3.19482	4.08511							118.548	3.49198	6.01256							119.052		-1.44876
118.604	3.2085	4.10643							118.648	3.79765	6.0178							119.152		-1.44854
118.704	3.26708	4.12774							118.748	3.83026	6.02304							119.252	-1.28003	-1.44832
118.804	3.33594	4.14903							118.848	3.96271	6.02828							119.352	-1.33569	-1.44811
118.904	3.37255	4.1703							118.948	4.30744	6.03351							119.452	-1.37233	-1.4479
119.004	3.39111	4.19154							119.048	4.06823	6.03875							119.552	-1.37915	-1.44769
119.104	3.36621	4.21277							119.148	4.27525	6.04398							119.652	-1.36109	-1.44748
119.204	3.40624	4.23399							119.248	4.39563	6.04921							119.752	-1.3313	-1.44727
119.304	3.40771	4.25518							119.348	4.40124	6.05444							119.852	-1.33325	-1.44707
119.404	3.42333	4.27635							119.448	4.38173	6.05966							119.952	-1.34864	-1.44687
119.504	3.46436	4.29751							119.548	4.54384	6.06488							120.052	-1.34302	-1.44667
119.604	3.45605	4.31864							119.648	4.72841	6.0701							120.152	-1.35645	-1.44648
119.704	3.50878	4.33976							119.748	4.72372	6.07532							120.252	-1.33057	-1.44629
119.804	3.54443	4.36086							119.848	4.788	6.08054							120.352	-1.3208	-1.44609
119.904	3.55517	4.38194							119.948	4.83488	6.08576							120.452	-1.32521	-1.44591
120.004	3.55615	4.403							120.048	4.94816	6.09097							120.552	-1.302	-1.44572
120.104	3.5459	4.42405							120.148	4.96283	6.09618							120.652	-1.29664	-1.44553
120.204	3.60156	4.44507							120.248	5.07916	6.10139							120.752	-1.3186	-1.44535
120.304	3.62695	4.46607							120.348	5.17377	6.10659							120.852	-1.31543	-1.44517
120.404	3.70312	4.48706							120.448	5.1728	6.1118							120.952	-1.36207	-1.44499
120.504	3.7251	4.50803							120.548	5.09175	6.117							121.052	-1.35376	-1.44482
120.604	3.74658	4.52898							120.648	5.15815	6.1222							121.152	-1.36622	-1.44464
120.704	3.78466	4.54991							120.748	5.16411	6.1274							121.252	-1.35645	-1.44447
120.804	3.79541	4.57082							120.848	5.19624	6.13259							121.352	-1.37671	-1.4443
120.904	3.80322	4.59172							120.948	5.20308	6.13779							121.452	-1.39161	-1.44413
121.004	3.82666	4.61259							121.048	5.23922	6.14298							121.552	-1.396	-1.44396
121.104	3.85498	4.63345							121.148	5.40718	6.14817							121.652	-1.38941	-1.4438
121.204	3.91503	4.65429							121.248	5.44144	6.15336							121.752	-1.37964	-1.44364
121.304	3.93896	4.67511							121.348	5.40622	6.15854							121.852	-1.34985	-1.44348
121.404	3.98046	4.69591							121.448	5.37009	6.16373							121.952	-1.35059	-1.44332
121.504	3.99463	4.71669							121.548	5.32516	6.16891							122.052	-1.33862	-1.44316
121.604	4.02783	4.73746							121.648	5.40525	6.17409							122.152	-1.34082	-1.44301
121.704	4.04736	4.7582							121.748	5.45316	6.17927							122.252	-1.35645	-1.44285
121.804	4.06787	4.77893							121.848	5.51852	6.18444							122.352	-1.35229	-1.4427
121.904	4.11621	4.79964							121.948	5.60349	6.18961							122.452	-1.36621	-1.44255
122.004	4.13672	4.82033							122.048	5.58494	6.19478							122.552	-1.35034	-1.4424
122.104	4.18604	4.841							122.148	5.57322	6.19995							122.652	-1.37037	-1.44226
122.204	4.21191	4.86166							122.248	5.66896	6.20512							122.752	-1.3877	-1.44211
122.304	4.19531	4.88229							122.348	5.66991	6.21029							122.852	-1.37622	-1.44197
122.404	4.20312	4.90291							122.448	5.67479	6.21545							122.952	-1.38184	-1.44183
122.504	4.23779	4.92351							122.548	5.70311	6.22061							123.052	-1.38232	-1.44169
122.604	4.24707	4.94409							122.648	5.72948	6.22577							123.152	-1.38135	-1.44155
122.704	4.27343	4.96466							122.748	5.72462	6.23092							123.252	-1.37207	-1.44141
122.804	4.28711	4.9852							122.848	5.73241	6.23608							123.352	-1.37427	-1.44127
122.904	4.30468	5.00573							122.948	5.77049	6.24123							123.452	-1.3916	-1.44114
123.004	4.32666	5.02623							123.048	5.8535	6.24638							123.552	-1.38574	-1.44101
123.104	4.35693	5.04673							123.148	5.83202	6.25153							123.652	-1.39965	-1.44088
123.204	4.36621	5.0672							123.248	5.84571	6.25668							123.752	-1.39014	-1.44075
123.304	4.38623	5.08765							123.348	5.89647	6.26182							123.852	-1.39429	-1.44062
123.404	4.40772	5.10809							123.448	5.90331	6.26696							123.952	-1.38794	-1.4405
123.504	4.46484	5.1285							123.548	5.89355	6.2721							124.052	-1.38818	-1.44037
123.604	4.48779	5.1489							123.648	5.8955	6.27724							124.152	-1.38184	-1.44025
123.704	4.52539	5.16929							123.748	5.90137	6.28238							124.252	-1.36841	-1.44013
123.804	4.55859	5.18965							123.848	5.8584	6.28751							124.352	-1.37817	-1.44001
123.904	4.57568	5.20999							123.948	5.84472	6.29264							124.452	-1.36084	-1.43989
124.004	4.5835	5.23032							124.048	5.84668	6.29777							124.552	-1.36865	-1.43977
124.104	4.59326	5.25063							124.148	5.84863	6.3029							124.652	-1.3684	-1.43965
124.204	4.61377	5.27092							124.248	5.83887	6.30803							124.752	-1.37085	-1.43954
124.304	4.64307	5.29119							124.348	5.87891	6.31315							124.852	-1.3689	-1.43942
124.404	4.64502	5.31145							124.448	5.87207	6.31827							124.952	-1.38062	-1.43931
124.504	4.68457	5.33168							124.548	5.89161	6.32339							125.052	-1.37671	-1.4392
124.604	4.67188	5.35191							124.648	5.90528	6.32851							125.152	-1.3772	-1.43909
124.704	4.68554	5.37211							124.748	5.92089	6.33362							125.252	-1.37671	-1.43898
124.804	4.70264	5.39229							124.848	5.92286	6.33874							125.352	-1.37476	-1.43887
124.904	4.70752	5.41246							124.948	5.92871	6.34385							125.452	-1.36328	-1.43877
125.004	4.74658	5.4326							125.048	5.95605	6.34896							125.552	-1.37524	-1.43866
125.104	4.76563	5.45273							125.148	5.99903	6.35406							125.652	-1.37695	-1.43856
125.204	4.77686	5.47285							125.248	6.01855	6.35917							125.752	-1.36133	-1.43846
125.304	4.81543	5.49294							125.348	6.06348	6.36427							125.852	-1.37329	-1.43835
125.404	4.85498	5.51301							125.448	6.0791	6.36937							125.952	-1.37525	-1.43825
125.504	4.86475	5.53307							125.548	6.08984	6.37447							126.052	-1.37378	-1.43816
125.604	4.91553	5.55311							125.648	6.10157	6.37957							126.152	-1.3794	-1.43806
125.704	4.95361	5.57314							125.748	6.12402	6.38466							126.252	-1.36963	-1.43796
125.804	4.98389	5.59314							125.848	6.14844	6.38976							126.352	-1.37207	-1.43787
125.904	4.99658	5.61313							125.948	6.14258	6.39485							126.452	-1.37549	-1.43777
126.004	5.00732	5.6331							126.048	6.18164	6.39994							126.552	-1.37012	-1.43768
126.104	4.99707	5.65305							126.148	6.20117	6.40502							126.652	-1.37988	-1.43758
126.204	5.03857	5.67298							126.248	6.21484	6.41011							126.752	-1.36035	-1.43749
126.304	5.07568	5.6929							126.348	6.22461	6.41519							126.852	-1.35303	-1.4374
126.404	5.07031	5.7128							126.448	6.22559	6.42027							126.952	-1.35254	-1.43731
126.504	5.08545	5.73268							126.548	6.24219	6.42535							127.052	-1.34302	-1.43723
126.604	5.09473	5.75254							126.648	6.25195	6.43043							127.152	-1.33716	-1.43714
126.704	5.1333	5.77239							126.748	6.25781	6.4355							127.252	-1.32178	-1.43705
126.804	5.15918	5.79222							126.848	6.26367	6.44057							127.352	-1.31201	-1.43697
126.904	5.19287	5.81203							126.948	6.30176	6.44564							127.452	-1.31983	-1.43688
127.004	5.21533	5.83182							127.048	6.30469	6.45071							127.552	-1.31006	-1.4368
127.104	5.23877	5.8516							127.148	6.32324	6.45578							127.652	-1.30298	-1.43672
127.204	5.25195	5.87136							127.248	6.33984	6.46084							127.752	-1.30811	-1.43664
127.304	5.2627	5.89109							127.348	6.34766	6.4659							127.852	-1.28101	-1.43656
127.404	5.31005	5.91082							127.448	6.35352	6.47096							127.952	-1.30054	-1.43648
127.504	5.31592	5.93052							127.548	6.36523	6.47602							128.052	-1.30859	-1.4364
127.604	5.33447	5.95021							127.648	6.38281	6.48108							128.152	-1.3003	-1.43632
127.704	5.36572	5.96988							127.748	6.40039	6.48613							128.252	-1.28516	-1.43624
127.804	5.39307	5.98954							127.848	6.39648	6.49119							128.352	-1.29297	-1.43617
127.904	5.4248	6.00917							127.948	6.41504	6.49624							128.452	-1.29297	-1.43609
128.004	5.45654	6.02879							128.048	6.44141	6.50128							128.552	-1.29297	-1.43602
128.104	5.46533	6.04839							128.148	6.45117	6.50633							128.652	-1.29297	-1.43594
128.204	5.50781	6.06798							128.248	6.4541	6.51137							128.752	-1.30469	-1.43587
128.304	5.51416	6.08754							128.348	6.4668	6.51642							128.852	-1.29297	-1.4358
128.404	5.54296	6.10709							128.448	6.48145	6.52146							128.952	-1.27906	-1.43573
128.504	5.56738	6.12662							128.548	6.48926	6.52649							129.052	-1.27173	-1.43566
128.604	5.60352	6.14613							128.648	6.50781	6.53153							129.152	-1.27735	-1.43559
128.704	5.61523	6.16563							128.748	6.50879	6.53656							129.252	-1.27124	-1.43552
128.804	5.62402	6.18511							128.848	6.52734	6.5416							129.352	-1.26416	-1.43545
128.904	5.6543	6.20457							128.948	6.55176	6.54663							129.452	-1.26954	-1.43539
129.004	5.68506	6.22402							129.048	6.56641	6.55165							129.552	-1.26538	-1.43532
129.104	5.72852	6.24345							129.148	6.58105	6.55668							129.652	-1.26319	-1.43525
129.204	5.74658	6.26286							129.248	6.58301	6.5617							129.752	-1.27148	-1.43519
129.304	5.7583	6.28225							129.348	6.59863	6.56672							129.852	-1.27319	-1.43513
129.404	5.77734	6.30163							129.448	6.60254	6.57174							129.952	-1.2771	-1.43506
129.504	5.79736	6.32098							129.548	6.60156	6.57676							130.052	-1.27686	-1.435
129.604	5.80957	6.34033							129.648	6.60059	6.58178							130.152	-1.26758	-1.43494
129.704	5.84473	6.35965							129.748	6.60058	6.58679							130.252	-1.28247	-1.43488
129.804	5.88672	6.37896							129.848	6.59278	6.5918							130.352	-1.28833	-1.43482
129.904	5.896	6.39825							129.948	6.59961	6.59681							130.452	-1.29859	-1.43476
130.004	5.94727	6.41752							130.048	6.60352	6.60182							130.552	-1.29614	-1.4347
130.104	5.96729	6.43678							130.148	6.60938	6.60683							130.652	-1.29834	-1.43464
130.204	5.97851	6.45602							130.248	6.6289	6.61183							130.752	-1.30396	-1.43458
130.304	5.99414	6.47524							130.348	6.6377	6.61683							130.852	-1.30762	-1.43453
130.404	6.00439	6.49444							130.448	6.64648	6.62183							130.952	-1.31348	-1.43447
130.504	6.02686	6.51363							130.548	6.64453	6.62683							131.052	-1.31323	-1.43441
130.604	6.02783	6.5328							130.648	6.64746	6.63183							131.152	-1.32691	-1.43436
130.704	6.07275	6.55196							130.748	6.65527	6.63682							131.252	-1.33301	-1.43431
130.804	6.09229	6.57109							130.848	6.6543	6.64181							131.352	-1.33057	-1.43425
130.904	6.12353	6.59021							130.948	6.66016	6.6468							131.452	-1.33643	-1.4342
131.004	6.13525	6.60931							131.048	6.68555	6.65179							131.552	-1.34033	-1.43415
131.104	6.17529	6.6284							131.148	6.69043	6.65678							131.652	-1.36158	-1.43409
131.204	6.17627	6.64747							131.248	6.70214	6.66176							131.752	-1.36353	-1.43404
131.304	6.20605	6.66652							131.348	6.70118	6.66674							131.852	-1.38062	-1.43399
131.404	6.24658	6.68556							131.448	6.70508	6.67172							131.952	-1.39307	-1.43394
131.504	6.27539	6.70458							131.548	6.69238	6.6767							132.052	-1.40454	-1.43389
131.604	6.28369	6.72358							131.648	6.7002	6.68167							132.152	-1.41211	-1.43384
131.704	6.31494	6.74256							131.748	6.70703	6.68665							132.252	-1.41797	-1.43379
131.804	6.34375	6.76153							131.848	6.71387	6.69162							132.352	-1.42749	-1.43375
131.904	6.354	6.78048							131.948	6.71973	6.69659							132.452	-1.43726	-1.4337
132.004	6.38379	6.79941							132.048	6.70703	6.70156							132.552	-1.45044	-1.43365
132.104	6.42432	6.81833							132.148	6.71289	6.70652							132.652	-1.45459	-1.43361
132.204	6.43652	6.83723							132.248	6.70898	6.71149							132.752	-1.45068	-1.43356
132.304	6.47314	6.85612							132.348	6.70606	6.71645							132.852	-1.47241	-1.43352
132.404	6.50488	6.87499							132.448	6.7334	6.72141							132.952	-1.47608	-1.43347
132.504	6.54541	6.89383							132.548	6.73926	6.72637							133.052	-1.49316	-1.43343
132.604	6.57471	6.91267							132.648	6.74316	6.73132							133.152	-1.49195	-1.43338
132.704	6.59765	6.93149							132.748	6.75097	6.73628							133.252	-1.50293	-1.43334
132.804	6.61621	6.95029							132.848	6.76465	6.74123							133.352	-1.50098	-1.4333
132.904	6.64306	6.96907							132.948	6.77539	6.74618							133.452	-1.49902	-1.43326
133.004	6.65479	6.98783							133.048	6.78223	6.75112							133.552	-1.50073	-1.43321
133.104	6.67383	7.00659							133.148	6.78223	6.75607							133.652	-1.50049	-1.43317
133.204	6.6748	7.02532							133.248	6.80273	6.76102							133.752	-1.50659	-1.43313
133.304	6.70361	7.04404							133.348	6.80957	6.76596							133.852	-1.51367	-1.43309
133.404	6.71533	7.06274							133.448	6.7959	6.7709							133.952	-1.52441	-1.43305
133.504	6.75635	7.08142							133.548	6.80762	6.77583							134.052	-1.52759	-1.43301
133.604	6.76807	7.10009							133.648	6.80566	6.78077							134.152	-1.53931	-1.43297
133.704	6.7832	7.11874							133.748	6.82519	6.78571							134.252	-1.54932	-1.43293
133.804	6.7959	7.13737							133.848	6.83204	6.79064							134.352	-1.55493	-1.4329
133.904	6.82471	7.15599							133.948	6.84473	6.79557							134.452	-1.5647	-1.43286
134.004	6.83643	7.17459							134.048	6.85938	6.80049							134.552	-1.58228	-1.43282
134.104	6.85498	7.19318							134.148	6.87109	6.80542							134.652	-1.58594	-1.43279
134.204	6.86181	7.21175							134.248	6.88379	6.81035							134.752	-1.60376	-1.43275
134.304	6.87744	7.2303							134.348	6.90821	6.81527							134.852	-1.61353	-1.43271
134.404	6.90234	7.24883							134.448	6.8838	6.82019							134.952	-1.61719	-1.43268
134.504	6.92432	7.26735							134.548	6.90625	6.82511							135.052	-1.61914	-1.43264
134.604	6.95752	7.28585							134.648	6.90625	6.83002							135.152	-1.63257	-1.43261
134.704	6.97705	7.30434							134.748	6.91211	6.83494							135.252	-1.63696	-1.43257
134.804	6.99512	7.32281							134.848	6.9043	6.83985							135.352	-1.63672	-1.43254
134.904	7.01611	7.34126							134.948	6.92871	6.84476							135.452	-1.63647	-1.43251
135.004	7.03564	7.3597							135.048	6.94629	6.84967							135.552	-1.64063	-1.43247
135.104	7.0376	7.37812							135.148	6.96094	6.85457							135.652	-1.63989	-1.43244
135.204	7.05127	7.39652							135.248	6.97265	6.85948							135.752	-1.64258	-1.43241
135.304	7.08301	7.41491							135.348	6.9795	6.86438							135.852	-1.64624	-1.43238
135.404	7.11767	7.43328							135.448	6.98145	6.86928							135.952	-1.63647	-1.43234
135.504	7.14502	7.45164							135.548	7	6.87418							136.052	-1.64258	-1.43231
135.604	7.1665	7.46998							135.648	7.02148	6.87908							136.152	-1.65039	-1.43228
135.704	7.18408	7.4883							135.748	7.02636	6.88397							136.252	-1.64478	-1.43225
135.804	7.20752	7.5066							135.848	7.04004	6.88886							136.352	-1.64233	-1.43222
135.904	7.24463	7.5249							135.948	7.03516	6.89375							136.452	-1.63647	-1.43219
136.004	7.26611	7.54317							136.048	7.04297	6.89864							136.552	-1.64258	-1.43216
136.104	7.27441	7.56143							136.148	7.06738	6.90353							136.652	-1.64404	-1.43213
136.204	7.29541	7.57967							136.248	7.0791	6.90841							136.752	-1.63428	-1.4321
136.304	7.32666	7.59789							136.348	7.09375	6.9133							136.852	-1.62866	-1.43208
136.404	7.34424	7.6161							136.448	7.10255	6.91818							136.952	-1.62891	-1.43205
136.504	7.37793	7.63429							136.548	7.12207	6.92306							137.052	-1.62695	-1.43202
136.604	7.40625	7.65247							136.648	7.12988	6.92793							137.152	-1.62476	-1.43199
136.704	7.39697	7.67063							136.748	7.12011	6.93281							137.252	-1.63232	-1.43197
136.804	7.42432	7.68878							136.848	7.12989	6.93768							137.352	-1.62891	-1.43194
136.904	7.44629	7.70691							136.948	7.14551	6.94255							137.452	-1.63501	-1.43191
137.004	7.46533	7.72502							137.048	7.15332	6.94742							137.552	-1.63452	-1.43189
137.104	7.48535	7.74312							137.148	7.15723	6.95229							137.652	-1.62891	-1.43186
137.204	7.51416	7.7612							137.248	7.15332	6.95715							137.752	-1.64087	-1.43183
137.304	7.54541	7.77926							137.348	7.15625	6.96202							137.852	-1.64038	-1.43181
137.404	7.56543	7.79731							137.448	7.15528	6.96688							137.952	-1.63062	-1.43178
137.504	7.59375	7.81534							137.548	7.16309	6.97174							138.052	-1.6311	-1.43176
137.604	7.59619	7.83336							137.648	7.18848	6.9766							138.152	-1.62891	-1.43173
137.704	7.61621	7.85136							137.748	7.18066	6.98145							138.252	-1.63696	-1.43171
137.804	7.63672	7.86934							137.848	7.17579	6.9863							138.352	-1.63696	-1.43169
137.904	7.65869	7.88731							137.948	7.1836	6.99116							138.452	-1.63306	-1.43166
138.004	7.66699	7.90526							138.048	7.20508	6.99601							138.552	-1.62939	-1.43164
138.104	7.70557	7.9232							138.148	7.22559	7.00085							138.652	-1.62939	-1.43162
138.204	7.71533	7.94112							138.248	7.24902	7.0057							138.752	-1.62769	-1.43159
138.304	7.74658	7.95902							138.348	7.25489	7.01054							138.852	-1.6333	-1.43157
138.404	7.7666	7.97691							138.448	7.23438	7.01538							138.952	-1.61182	-1.43155
138.504	7.7832	7.99479							138.548	7.25391	7.02022							139.052	-1.61401	-1.43153
138.604	7.79346	8.01264							138.648	7.25293	7.02506							139.152	-1.60425	-1.4315
138.704	7.81494	8.03049							138.748	7.25292	7.0299							139.252	-1.59888	-1.43148
138.804	7.84863	8.04831							138.848	7.26661	7.03473							139.352	-1.58838	-1.43146
138.904	7.87695	8.06612							138.948	7.29004	7.03956							139.452	-1.5813	-1.43144
139.004	7.8833	8.08391							139.048	7.30957	7.04439							139.552	-1.57715	-1.43142
139.104	7.90283	8.10169							139.148	7.30078	7.04922							139.652	-1.56934	-1.4314
139.204	7.93457	8.11946							139.248	7.3125	7.05405							139.752	-1.56348	-1.43138
139.304	7.95752	8.1372							139.348	7.33204	7.05887							139.852	-1.55371	-1.43136
139.404	7.97705	8.15493							139.448	7.34473	7.0637							139.952	-1.55029	-1.43134
139.504	7.98291	8.17265							139.548	7.36816	7.06852							140.052	-1.55396	-1.43132
[truncated: 5,585 more rows]

## Sheet: Figure2E-F_FP-displacement
	FP (% Control)								FP (% Control)
C7683 Concentration (μM)	TKBD-LHR-RING_Figure 2E			Full-length_Figure 2F				C7683 Concentration (μM)	RING Domain_Supp.Figure 2C
0	100	101.77	104.425	101.681	94.1176	98.3193		0	-4.20168	5.04202	-1.68067
0.001221	111.504	103.54	109.734	100.84	105.042	108.403		0.012207	1.68067	4.20168	-1.68067
0.002441	104.425	105.31	107.965	103.361	104.202	100.84		0.024414	-0.84034	-2.52101	3.36135
0.004883	107.965	107.08	102.655	105.882	103.361	105.882		0.048828	4.20168	2.52101	1.68067
0.009766	108.85	100.885	109.734	96.6387	92.437	101.681		0.097656	-2.52101	-0.84034	2.52101
0.019531	98.2301	92.0354	102.655	97.479	94.1176	100		0.195313	1.68067	12.605	0
0.039063	105.31	81.4159	94.6903	87.395	89.0756	91.5966		0.390625	4.20168	3.36135	0
0.078125	78.7611	62.8319	78.7611	76.4706	71.4286	80.6723		0.78125	1.68067	2.52101	-0.84034
0.15625	24.7788	17.6991	41.5929	31.0924	25.2101	46.3025		1.5625	0	0	0.840336
0.3125	6.19469	0.884956	0.884956	7.56302	6.72269	4.20168		3.125	2.52101	2.52101	5.88235
0.625	1.76991	2.65487	0	-3.36134	-2.52101	0.840336		6.25	1.68067	1.68067	-0.84034
1.25	1.76991	-2.65487	0	-0.84034	-1.68067	-5.88235		12.5	4.20168	0.840336	5.88235
2.5	-6.19469	-5.30973	0	0	-2.52101	-2.52101		25	-4.20168	0	-3.36134
5	5.30973	-1.76991	0	-2.52101	3.36135	-5.04202		50	-5.04202	-1.68067	2.52101
10	-1.76991	-4.42478	-3.53982	-5.04202	-5.88235	-1.68067		100	-4.20168	2.52101	-0.84034
20	0.884956	-1.76991	3.53982	3.36135	-1.68067	2.52101		200	0.840336	1.68067	1.68067

## Sheet: Figure3_CETSA
	Full-length CBLB		Figure 3
Temperature (˚C)	DMSO				0.001 μM				0.01 μM				0.1 μM				1 μM				10 μM
37	115.059	91.4466		93.4948	104.937	101.766	99.509	93.7883	103.202	101.084	98.0139	97.7006	100.523	99.2084	98.9256	101.343	99.1727	100.148	100.425	100.254	102.68	96.1435	98.4975	102.68
43	102.641	108.103	90.6608	107.742	98.044	90.312	98.8848	92.3002	95.1569	92.5005	89.9568	93.4653	100.707	103.082	104.51	104.368	103.484	102.139	99.9769	97.762	109.396	104.203	59.8906	96.7943
49	70.0374	75.6151	70.5269	66.2502	78.1996	80.7977	81.6516	81.371	94.0793	94.2422	89.6686	93.528	103.28	100.071	95.1654	102.728	98.1311	91.8158	93.2661	96.1667	98.5252	102.222	76.4384	89.9675
55	19.4384	20.3658	18.1502	17.1583	55.3167	54.9385	56.2193	57	76.6744	74.7948	74.2811	77.2884	102.559	103.068	102.644	103.69	100.135	101.282	91.4203	98.9485	109.825	104.784	100.062	104.784
61	18.2017	16.7075	15.883	16.7461	24.1759	23.8466	23.7246	23.4074	32.5669	29.5971	28.8328	29.3465	63.3022	60.8425	59.3723	58.1566	93.4639	85.3028	87.1354	89.825	106.46	99.2453	100.381	101.516
67	15.5352	16.102	15.1488	15.7542	13.7224	15.0642	13.6127	13.5151	14.9615	17.6681	15.4878	15.3499	20.2149	16.4263	16.6525	18.0662	15.8212	18.2735	16.6255	17.021	30.8385	31.06	21.159	28.5398
